# Supplementary material for: Colorimetric identification of colorless acid vapors using a metal-organic framework-based sensor
Source: Nat Commun. 2025 Jan 4;16:385. doi: 10.1038/s41467-024-55774-x (PMC11700211; doi:10.1038/s41467-024-55774-x)
Supplement: Supplementary file 5 — Source Data 1 [file 41467_2024_55774_MOESM5_ESM.xlsx]

## Sheet: Fig. 2b
	Fig. 2b (XRPD patterns)
	Simulated pattern of MOF-808		MOF-808-EDTA-Cu		MOF-808-EDTA-Cu (HCl)
	2-theta	intensity (arb. units)	2-theta	intensity (arb. units)	2-theta	intensity (arb. units)
	3	0.2012	3.0016	1.3453	3.0016	2.4276
	3.02	0.2012	3.0219	1.3446	3.0219	2.4327
	3.04	0.2013	3.0421	1.3377	3.0421	2.4323
	3.06	0.2013	3.0624	1.3377	3.0624	2.4323
	3.08	0.2014	3.0826	1.3335	3.0826	2.4354
	3.1	0.2014	3.1029	1.3423	3.1029	2.432
	3.12	0.2015	3.1231	1.3377	3.1231	2.4306
	3.14	0.2015	3.1434	1.34	3.1434	2.4296
	3.16	0.2016	3.1636	1.3398	3.1636	2.4378
	3.18	0.2016	3.1839	1.3349	3.1839	2.43
	3.2	0.2017	3.2041	1.3314	3.2041	2.4252
	3.22	0.2017	3.2243	1.3352	3.2243	2.4317
	3.24	0.2018	3.2446	1.3318	3.2446	2.4272
	3.26	0.2019	3.2648	1.3343	3.2648	2.4242
	3.28	0.2019	3.2851	1.3331	3.2851	2.4286
	3.3	0.202	3.3053	1.3305	3.3053	2.4225
	3.32	0.2021	3.3256	1.3297	3.3256	2.4228
	3.34	0.2022	3.3458	1.3263	3.3458	2.4187
	3.36	0.2023	3.3661	1.3316	3.3661	2.4378
	3.38	0.2024	3.3863	1.3339	3.3863	2.4266
	3.4	0.2025	3.4066	1.3328	3.4066	2.4255
	3.42	0.2026	3.4268	1.3307	3.4268	2.4313
	3.44	0.2027	3.4471	1.328	3.4471	2.4215
	3.46	0.2028	3.4673	1.3295	3.4673	2.4242
	3.48	0.2029	3.4876	1.3282	3.4876	2.4225
	3.5	0.2031	3.5078	1.3284	3.5078	2.4197
	3.52	0.2032	3.5281	1.3259	3.5281	2.4167
	3.54	0.2034	3.5483	1.3286	3.5483	2.4266
	3.56	0.2036	3.5686	1.3276	3.5686	2.416
	3.58	0.2038	3.5888	1.3259	3.5888	2.4228
	3.6	0.204	3.6091	1.3293	3.6091	2.4215
	3.62	0.2042	3.6293	1.3236	3.6293	2.4245
	3.64	0.2045	3.6496	1.3282	3.6496	2.4208
	3.66	0.2047	3.6698	1.3272	3.6698	2.4174
	3.68	0.205	3.6901	1.3255	3.6901	2.4245
	3.7	0.2053	3.7103	1.3291	3.7103	2.4235
	3.72	0.2057	3.7306	1.3246	3.7306	2.418
	3.74	0.2061	3.7508	1.3236	3.7508	2.417
	3.76	0.2065	3.7711	1.3272	3.7711	2.4218
	3.78	0.207	3.7913	1.3297	3.7913	2.4228
	3.8	0.2075	3.8116	1.3251	3.8116	2.4174
	3.82	0.2081	3.8318	1.324	3.8318	2.4235
	3.84	0.2088	3.8521	1.3255	3.8521	2.4238
	3.86	0.2096	3.8723	1.3278	3.8723	2.4228
	3.88	0.2104	3.8926	1.3288	3.8926	2.414
	3.9	0.2114	3.9128	1.3309	3.9128	2.4245
	3.92	0.2125	3.9331	1.3375	3.9331	2.4211
	3.94	0.2138	3.9533	1.3381	3.9533	2.4252
	3.96	0.2153	3.9735	1.3387	3.9735	2.4296
	3.98	0.2171	3.9938	1.3461	3.9938	2.4279
	4	0.2192	4.014	1.3478	4.014	2.4259
	4.02	0.2217	4.0343	1.3545	4.0343	2.4293
	4.04	0.2247	4.0545	1.3579	4.0545	2.4392
	4.06	0.2284	4.0748	1.3651	4.0748	2.4378
	4.08	0.233	4.095	1.3661	4.095	2.4358
	4.1	0.2387	4.1153	1.384	4.1153	2.4446
	4.12	0.2461	4.1355	1.3966	4.1355	2.449
	4.14	0.2557	4.1558	1.4046	4.1558	2.4575
	4.16	0.2686	4.176	1.4347	4.176	2.4626
	4.18	0.2865	4.1963	1.4474	4.1963	2.4715
	4.2	0.3129	4.2165	1.4722	4.2165	2.4787
	4.22	0.3545	4.2368	1.5143	4.2368	2.5008
	4.24	0.4239	4.257	1.5476	4.257	2.5181
	4.26	0.5406	4.2773	1.6189	4.2773	2.5641
	4.28	0.7259	4.2975	1.6964	4.2975	2.5859
	4.3	0.9785	4.3178	1.8173	4.3178	2.6356
	4.32	1.2	4.338	1.9714	4.338	2.7115
	4.34	1.1866	4.3583	2.1211	4.3583	2.862
	4.36	0.9538	4.3785	2.2539	4.3785	3.0619
	4.38	0.7055	4.3988	2.3	4.3988	3.1177
	4.4	0.5273	4.419	2.2766	4.419	2.9264
	4.42	0.4159	4.4393	2.1619	4.4393	2.6074
	4.44	0.3498	4.4595	1.9383	4.4595	2.4858
	4.46	0.31	4.4798	1.6718	4.4798	2.4644
	4.48	0.2846	4.5	1.5015	4.5	2.4494
	4.5	0.2672	4.5203	1.4168	4.5203	2.4415
	4.52	0.2547	4.5405	1.3821	4.5405	2.4436
	4.54	0.2453	4.5608	1.3682	4.5608	2.4337
	4.56	0.2381	4.581	1.3549	4.581	2.4392
	4.58	0.2325	4.6013	1.356	4.6013	2.4303
	4.6	0.2281	4.6215	1.3522	4.6215	2.4232
	4.62	0.2244	4.6418	1.3457	4.6418	2.4283
	4.64	0.2215	4.662	1.3429	4.662	2.4245
	4.66	0.219	4.6823	1.3373	4.6823	2.4266
	4.68	0.2169	4.7025	1.3387	4.7025	2.4228
	4.7	0.2152	4.7228	1.3371	4.7228	2.4163
	4.72	0.2137	4.743	1.3309	4.743	2.4153
	4.74	0.2124	4.7632	1.3333	4.7632	2.414
	4.76	0.2113	4.7835	1.3274	4.7835	2.4133
	4.78	0.2103	4.8037	1.3274	4.8037	2.4194
	4.8	0.2095	4.824	1.3232	4.824	2.4119
	4.82	0.2087	4.8442	1.3257	4.8442	2.4119
	4.84	0.2081	4.8645	1.3173	4.8645	2.414
	4.86	0.2075	4.8847	1.3225	4.8847	2.4146
	4.88	0.207	4.905	1.3215	4.905	2.4215
	4.9	0.2065	4.9252	1.3213	4.9252	2.4163
	4.92	0.2061	4.9455	1.3164	4.9455	2.4146
	4.94	0.2057	4.9657	1.32	4.9657	2.4119
	4.96	0.2053	4.986	1.32	4.986	2.4116
	4.98	0.205	5.0062	1.3179	5.0062	2.415
	5	0.2047	5.0265	1.3139	5.0265	2.4099
	5.02	0.2044	5.0467	1.3164	5.0467	2.4116
	5.04	0.2042	5.067	1.316	5.067	2.4106
	5.06	0.204	5.0872	1.3181	5.0872	2.4143
	5.08	0.2038	5.1075	1.3126	5.1075	2.4116
	5.1	0.2036	5.1277	1.3179	5.1277	2.4109
	5.12	0.2034	5.148	1.3131	5.148	2.4102
	5.14	0.2032	5.1682	1.3185	5.1682	2.415
	5.16	0.2031	5.1885	1.3156	5.1885	2.4119
	5.18	0.2029	5.2087	1.3135	5.2087	2.4136
	5.2	0.2028	5.229	1.3175	5.229	2.4078
	5.22	0.2027	5.2492	1.3149	5.2492	2.4109
	5.24	0.2026	5.2695	1.3154	5.2695	2.4126
	5.26	0.2024	5.2897	1.3135	5.2897	2.4116
	5.28	0.2023	5.31	1.3131	5.31	2.4123
	5.3	0.2023	5.3302	1.3173	5.3302	2.4119
	5.32	0.2022	5.3505	1.3156	5.3505	2.416
	5.34	0.2021	5.3707	1.3141	5.3707	2.415
	5.36	0.202	5.391	1.3168	5.391	2.4099
	5.38	0.2019	5.4112	1.3152	5.4112	2.414
	5.4	0.2019	5.4315	1.3118	5.4315	2.4143
	5.42	0.2018	5.4517	1.3128	5.4517	2.4102
	5.44	0.2017	5.472	1.3158	5.472	2.4163
	5.46	0.2017	5.4922	1.3183	5.4922	2.4089
	5.48	0.2016	5.5125	1.3145	5.5125	2.416
	5.5	0.2016	5.5327	1.3124	5.5327	2.4109
	5.52	0.2015	5.5529	1.3137	5.5529	2.4143
	5.54	0.2014	5.5732	1.3156	5.5732	2.415
	5.56	0.2014	5.5934	1.3149	5.5934	2.4123
	5.58	0.2014	5.6137	1.3154	5.6137	2.4133
	5.6	0.2013	5.6339	1.3105	5.6339	2.4112
	5.62	0.2013	5.6542	1.3103	5.6542	2.414
	5.64	0.2012	5.6744	1.3143	5.6744	2.4075
	5.66	0.2012	5.6947	1.3118	5.6947	2.4126
	5.68	0.2012	5.7149	1.3141	5.7149	2.4106
	5.7	0.2011	5.7352	1.3112	5.7352	2.4106
	5.72	0.2011	5.7554	1.3118	5.7554	2.4143
	5.74	0.2011	5.7757	1.3141	5.7757	2.4123
	5.76	0.201	5.7959	1.3103	5.7959	2.4187
	5.78	0.201	5.8162	1.3114	5.8162	2.415
	5.8	0.201	5.8364	1.3112	5.8364	2.4112
	5.82	0.2	5.8567	1.3114	5.8567	2.4102
	5.84	0.2	5.8769	1.312	5.8769	2.4146
	5.86	0.2	5.8972	1.312	5.8972	2.4112
	5.88	0.2	5.9174	1.3114	5.9174	2.4123
	5.9	0.2	5.9377	1.312	5.9377	2.415
	5.92	0.2	5.9579	1.3112	5.9579	2.4109
	5.94	0.2	5.9782	1.3118	5.9782	2.4085
	5.96	0.2	5.9984	1.3135	5.9984	2.416
	5.98	0.2	6.0187	1.3101	6.0187	2.4133
	6	0.2	6.0389	1.3116	6.0389	2.4123
	6.02	0.2	6.0592	1.3135	6.0592	2.4126
	6.04	0.2	6.0794	1.3105	6.0794	2.4112
	6.06	0.2	6.0997	1.3139	6.0997	2.4112
	6.08	0.2	6.1199	1.312	6.1199	2.4146
	6.1	0.2	6.1402	1.3105	6.1402	2.4106
	6.12	0.2	6.1604	1.3093	6.1604	2.4119
	6.14	0.2	6.1807	1.3107	6.1807	2.4099
	6.16	0.2	6.2009	1.3122	6.2009	2.4089
	6.18	0.2	6.2212	1.3103	6.2212	2.4119
	6.2	0.2	6.2414	1.3101	6.2414	2.4126
	6.22	0.2	6.2617	1.3149	6.2617	2.4136
	6.24	0.2	6.2819	1.308	6.2819	2.4089
	6.26	0.2	6.3022	1.3101	6.3022	2.4106
	6.28	0.2	6.3224	1.3118	6.3224	2.4119
	6.3	0.2	6.3426	1.3133	6.3426	2.4123
	6.32	0.2	6.3629	1.3105	6.3629	2.4099
	6.34	0.2	6.3831	1.3114	6.3831	2.4082
	6.36	0.2	6.4034	1.3114	6.4034	2.4129
	6.38	0.2	6.4236	1.3082	6.4236	2.4112
	6.4	0.2	6.4439	1.3141	6.4439	2.4109
	6.42	0.2	6.4641	1.3095	6.4641	2.4126
	6.44	0.2	6.4844	1.3135	6.4844	2.4085
	6.46	0.2	6.5046	1.3158	6.5046	2.4163
	6.48	0.2	6.5249	1.3118	6.5249	2.4106
	6.5	0.2	6.5451	1.3116	6.5451	2.4136
	6.52	0.2	6.5654	1.3131	6.5654	2.4126
	6.54	0.2	6.5856	1.3112	6.5856	2.4133
	6.56	0.2	6.6059	1.3128	6.6059	2.4123
	6.58	0.2	6.6261	1.3109	6.6261	2.4072
	6.6	0.2001	6.6464	1.3112	6.6464	2.4123
	6.62	0.2001	6.6666	1.3099	6.6666	2.4109
	6.64	0.2001	6.6869	1.3143	6.6869	2.4092
	6.66	0.2001	6.7071	1.3128	6.7071	2.4065
	6.68	0.2001	6.7274	1.3116	6.7274	2.4126
	6.7	0.2001	6.7476	1.3112	6.7476	2.415
	6.72	0.2001	6.7679	1.3124	6.7679	2.4092
	6.74	0.2001	6.7881	1.3131	6.7881	2.4112
	6.76	0.2001	6.8084	1.3118	6.8084	2.4129
	6.78	0.2001	6.8286	1.3124	6.8286	2.4106
	6.8	0.2002	6.8489	1.3131	6.8489	2.4106
	6.82	0.2002	6.8691	1.3099	6.8691	2.4085
	6.84	0.2003	6.8894	1.3135	6.8894	2.4133
	6.86	0.2004	6.9096	1.3143	6.9096	2.4095
	6.88	0.2004	6.9299	1.3091	6.9299	2.4112
	6.9	0.2005	6.9501	1.316	6.9501	2.4085
	6.92	0.2006	6.9704	1.3181	6.9704	2.4123
	6.94	0.2007	6.9906	1.3164	6.9906	2.4102
	6.96	0.201	7.0109	1.3162	7.0109	2.4146
	6.98	0.2013	7.0311	1.3173	7.0311	2.4116
	7	0.2019	7.0514	1.3213	7.0514	2.4126
	7.02	0.2029	7.0716	1.3267	7.0716	2.4126
	7.04	0.2043	7.0918	1.3324	7.0918	2.4085
	7.06	0.2056	7.1121	1.3364	7.1121	2.415
	7.08	0.2058	7.1323	1.3309	7.1323	2.4126
	7.1	0.2046	7.1526	1.3385	7.1526	2.4082
	7.12	0.2032	7.1728	1.3394	7.1728	2.417
	7.14	0.2021	7.1931	1.3341	7.1931	2.4112
	7.16	0.2015	7.2133	1.3331	7.2133	2.4075
	7.18	0.2011	7.2336	1.3272	7.2336	2.4089
	7.2	0.2008	7.2538	1.3221	7.2538	2.4126
	7.22	0.2008	7.2741	1.3147	7.2741	2.4133
	7.24	0.2008	7.2943	1.3122	7.2943	2.4112
	7.26	0.2007	7.3146	1.3139	7.3146	2.416
	7.28	0.2007	7.3348	1.3128	7.3348	2.415
	7.3	0.2006	7.3551	1.312	7.3551	2.4089
	7.32	0.2006	7.3753	1.3137	7.3753	2.4153
	7.34	0.2006	7.3956	1.3135	7.3956	2.4095
	7.36	0.2006	7.4158	1.3154	7.4158	2.4095
	7.38	0.2006	7.4361	1.3147	7.4361	2.4112
	7.4	0.2006	7.4563	1.3147	7.4563	2.4126
	7.42	0.2006	7.4766	1.3122	7.4766	2.4082
	7.44	0.2006	7.4968	1.3107	7.4968	2.4119
	7.46	0.2006	7.5171	1.3114	7.5171	2.4099
	7.48	0.2007	7.5373	1.3137	7.5373	2.4092
	7.5	0.2007	7.5576	1.3141	7.5576	2.4109
	7.52	0.2007	7.5778	1.3122	7.5778	2.4106
	7.54	0.2007	7.5981	1.3112	7.5981	2.4136
	7.56	0.2007	7.6183	1.3107	7.6183	2.4109
	7.58	0.2008	7.6386	1.3116	7.6386	2.4126
	7.6	0.2008	7.6588	1.3124	7.6588	2.4129
	7.62	0.2009	7.6791	1.3139	7.6791	2.4133
	7.64	0.2009	7.6993	1.3086	7.6993	2.4143
	7.66	0.2009	7.7196	1.3126	7.7196	2.4095
	7.68	0.201	7.7398	1.3145	7.7398	2.4126
	7.7	0.201	7.7601	1.3124	7.7601	2.4119
	7.72	0.2011	7.7803	1.3124	7.7803	2.4129
	7.74	0.2012	7.8006	1.3122	7.8006	2.4119
	7.76	0.2012	7.8208	1.3126	7.8208	2.4133
	7.78	0.2013	7.8411	1.3149	7.8411	2.4116
	7.8	0.2014	7.8613	1.3154	7.8613	2.4136
	7.82	0.2015	7.8815	1.3118	7.8815	2.4157
	7.84	0.2016	7.9018	1.3137	7.9018	2.415
	7.86	0.2018	7.922	1.3171	7.922	2.4211
	7.88	0.2019	7.9423	1.3175	7.9423	2.418
	7.9	0.2021	7.9625	1.316	7.9625	2.4167
	7.92	0.2023	7.9828	1.3166	7.9828	2.414
	7.94	0.2025	8.003	1.3137	8.003	2.4157
	7.96	0.2028	8.0233	1.316	8.0233	2.4146
	7.98	0.2031	8.0435	1.3175	8.0435	2.4163
	8	0.2034	8.0638	1.3145	8.0638	2.4184
	8.02	0.2039	8.084	1.3215	8.084	2.4197
	8.04	0.2044	8.1043	1.3221	8.1043	2.4184
	8.06	0.2051	8.1245	1.3223	8.1245	2.4204
	8.08	0.206	8.1448	1.3244	8.1448	2.4204
	8.1	0.207	8.165	1.3259	8.165	2.4269
	8.12	0.2085	8.1853	1.3328	8.1853	2.4252
	8.14	0.2104	8.2055	1.3352	8.2055	2.4388
	8.16	0.2133	8.2258	1.3354	8.2258	2.4378
	8.18	0.2176	8.246	1.3575	8.246	2.4514
	8.2	0.2246	8.2663	1.3741	8.2663	2.4718
	8.22	0.2364	8.2865	1.3977	8.2865	2.4868
	8.24	0.2556	8.3068	1.4398	8.3068	2.5151
	8.26	0.2833	8.327	1.4878	8.327	2.5593
	8.28	0.3125	8.3473	1.5453	8.3473	2.64
	8.3	0.3207	8.3675	1.5722	8.3675	2.75
	8.32	0.2988	8.3878	1.5928	8.3878	2.9478
	8.34	0.269	8.408	1.5469	8.408	2.9829
	8.36	0.2462	8.4283	1.4956	8.4283	2.8239
	8.38	0.2317	8.4485	1.4408	8.4485	2.5971
	8.4	0.2233	8.4688	1.3863	8.4688	2.48
	8.42	0.2187	8.489	1.3495	8.489	2.4582
	8.44	0.2162	8.5093	1.3371	8.5093	2.4473
	8.46	0.215	8.5295	1.336	8.5295	2.4422
	8.48	0.2149	8.5498	1.3392	8.5498	2.4443
	8.5	0.2156	8.57	1.3446	8.57	2.4521
	8.52	0.2174	8.5903	1.3537	8.5903	2.449
	8.54	0.2209	8.6105	1.3608	8.6105	2.463
	8.56	0.2268	8.6308	1.3756	8.6308	2.4807
	8.58	0.2373	8.651	1.4074	8.651	2.4919
	8.6	0.2552	8.6712	1.4528	8.6712	2.5399
	8.62	0.2833	8.6915	1.5095	8.6915	2.5954
	8.64	0.3192	8.7117	1.5775	8.7117	2.7201
	8.66	0.3446	8.732	1.6145	8.732	2.9087
	8.68	0.3332	8.7522	1.6455	8.7522	3.164
	8.7	0.2978	8.7725	1.6421	8.7725	3.4
	8.72	0.265	8.7927	1.5779	8.7927	3.2498
	8.74	0.2425	8.813	1.4916	8.813	2.844
	8.76	0.2286	8.8332	1.4156	8.8332	2.558
	8.78	0.2204	8.8535	1.3659	8.8535	2.4766
	8.8	0.2154	8.8737	1.3404	8.8737	2.4473
	8.82	0.2121	8.894	1.3293	8.894	2.4422
	8.84	0.2098	8.9142	1.3208	8.9142	2.4276
	8.86	0.2081	8.9345	1.3251	8.9345	2.4323
	8.88	0.2068	8.9547	1.3246	8.9547	2.43
	8.9	0.2058	8.975	1.3248	8.975	2.4327
	8.92	0.2051	8.9952	1.3263	8.9952	2.4269
	8.94	0.2044	9.0155	1.3192	9.0155	2.4289
	8.96	0.2039	9.0357	1.3189	9.0357	2.4269
	8.98	0.2035	9.056	1.3198	9.056	2.4211
	9	0.2032	9.0762	1.3204	9.0762	2.4259
	9.02	0.2029	9.0965	1.3175	9.0965	2.4249
	9.04	0.2026	9.1167	1.316	9.1167	2.4225
	9.06	0.2024	9.137	1.3162	9.137	2.4211
	9.08	0.2022	9.1572	1.3152	9.1572	2.4215
	9.1	0.202	9.1775	1.3149	9.1775	2.4167
	9.12	0.2019	9.1977	1.3166	9.1977	2.4177
	9.14	0.2017	9.218	1.3143	9.218	2.416
	9.16	0.2016	9.2382	1.3164	9.2382	2.4208
	9.18	0.2015	9.2585	1.3145	9.2585	2.416
	9.2	0.2014	9.2787	1.3152	9.2787	2.414
	9.22	0.2014	9.299	1.3116	9.299	2.4126
	9.24	0.2013	9.3192	1.3139	9.3192	2.4106
	9.26	0.2012	9.3395	1.3152	9.3395	2.4136
	9.28	0.2012	9.3597	1.3128	9.3597	2.4167
	9.3	0.2011	9.38	1.3141	9.38	2.414
	9.32	0.2011	9.4002	1.3137	9.4002	2.4106
	9.34	0.2011	9.4204	1.3154	9.4204	2.415
	9.36	0.201	9.4407	1.3139	9.4407	2.4116
	9.38	0.201	9.4609	1.3109	9.4609	2.4126
	9.4	0.201	9.4812	1.3166	9.4812	2.4112
	9.42	0.2009	9.5014	1.312	9.5014	2.4092
	9.44	0.2009	9.5217	1.3116	9.5217	2.4112
	9.46	0.2009	9.5419	1.3124	9.5419	2.4099
	9.48	0.2009	9.5622	1.3112	9.5622	2.4106
	9.5	0.2009	9.5824	1.3135	9.5824	2.4112
	9.52	0.2009	9.6027	1.3116	9.6027	2.4116
	9.54	0.2009	9.6229	1.3107	9.6229	2.4177
	9.56	0.2009	9.6432	1.3133	9.6432	2.4095
	9.58	0.201	9.6634	1.3139	9.6634	2.4146
	9.6	0.201	9.6837	1.3149	9.6837	2.4146
	9.62	0.201	9.7039	1.3112	9.7039	2.4153
	9.64	0.2011	9.7242	1.3139	9.7242	2.4099
	9.66	0.2011	9.7444	1.3137	9.7444	2.4126
	9.68	0.2012	9.7647	1.3091	9.7647	2.415
	9.7	0.2013	9.7849	1.3112	9.7849	2.4109
	9.72	0.2014	9.8052	1.3126	9.8052	2.4133
	9.74	0.2015	9.8254	1.3126	9.8254	2.4157
	9.76	0.2015	9.8457	1.3133	9.8457	2.4133
	9.78	0.2017	9.8659	1.3118	9.8659	2.4163
	9.8	0.202	9.8862	1.3171	9.8862	2.4106
	9.82	0.2024	9.9064	1.3162	9.9064	2.4133
	9.84	0.2029	9.9267	1.3173	9.9267	2.4201
	9.86	0.2036	9.9469	1.3183	9.9469	2.417
	9.88	0.2046	9.9672	1.3187	9.9672	2.4204
	9.9	0.2062	9.9874	1.3202	9.9874	2.4252
	9.92	0.2089	10.0077	1.3322	10.0077	2.4415
	9.94	0.2135	10.0279	1.336	10.0279	2.4541
	9.96	0.2206	10.0482	1.3402	10.0482	2.4742
	9.98	0.2303	10.0684	1.3577	10.0684	2.5124
	10	0.2384	10.0887	1.3589	10.0887	2.544
	10.02	0.2372	10.1089	1.3606	10.1089	2.6411
	10.04	0.2282	10.1292	1.3419	10.1292	2.7051
	10.06	0.2189	10.1494	1.3423	10.1494	2.6938
	10.08	0.2123	10.1697	1.3347	10.1697	2.576
	10.1	0.2082	10.1899	1.3246	10.1899	2.4718
	10.12	0.2058	10.2101	1.3219	10.2101	2.4317
	10.14	0.2042	10.2304	1.3131	10.2304	2.4232
	10.16	0.2032	10.2506	1.3128	10.2506	2.4221
	10.18	0.2026	10.2709	1.3152	10.2709	2.4208
	10.2	0.2021	10.2911	1.3131	10.2911	2.4208
	10.22	0.2018	10.3114	1.3145	10.3114	2.418
	10.24	0.2015	10.3316	1.3124	10.3316	2.4194
	10.26	0.2013	10.3519	1.3147	10.3519	2.4133
	10.28	0.2011	10.3721	1.3097	10.3721	2.4102
	10.3	0.201	10.3924	1.3112	10.3924	2.4157
	10.32	0.2009	10.4126	1.3128	10.4126	2.416
	10.34	0.2008	10.4329	1.3103	10.4329	2.4106
	10.36	0.2007	10.4531	1.3114	10.4531	2.4143
	10.38	0.2007	10.4734	1.3141	10.4734	2.4133
	10.4	0.2006	10.4936	1.3107	10.4936	2.4133
	10.42	0.2006	10.5139	1.3137	10.5139	2.4106
	10.44	0.2006	10.5341	1.3147	10.5341	2.4129
	10.46	0.2006	10.5544	1.3088	10.5544	2.4143
	10.48	0.2005	10.5746	1.3112	10.5746	2.4133
	10.5	0.2005	10.5949	1.3116	10.5949	2.4129
	10.52	0.2005	10.6151	1.3116	10.6151	2.4146
	10.54	0.2005	10.6354	1.3107	10.6354	2.4112
	10.56	0.2005	10.6556	1.3141	10.6556	2.4157
	10.58	0.2005	10.6759	1.3105	10.6759	2.4095
	10.6	0.2006	10.6961	1.3139	10.6961	2.4177
	10.62	0.2006	10.7164	1.3124	10.7164	2.4106
	10.64	0.2006	10.7366	1.3116	10.7366	2.414
	10.66	0.2007	10.7569	1.3107	10.7569	2.4157
	10.68	0.2008	10.7771	1.3109	10.7771	2.4106
	10.7	0.2009	10.7974	1.3131	10.7974	2.4133
	10.72	0.201	10.8176	1.3131	10.8176	2.4126
	10.74	0.2012	10.8379	1.3143	10.8379	2.414
	10.76	0.2015	10.8581	1.3135	10.8581	2.416
	10.78	0.2019	10.8784	1.3173	10.8784	2.416
	10.8	0.2026	10.8986	1.3192	10.8986	2.4136
	10.82	0.2037	10.9189	1.3238	10.9189	2.4232
	10.84	0.2055	10.9391	1.3333	10.9391	2.4279
	10.86	0.2084	10.9594	1.3413	10.9594	2.4426
	10.88	0.2124	10.9796	1.3535	10.9796	2.4572
	10.9	0.2158	10.9998	1.3623	10.9998	2.5038
	10.92	0.2154	11.0201	1.3676	11.0201	2.559
	10.94	0.2117	11.0403	1.3463	11.0403	2.6053
	10.96	0.2079	11.0606	1.3415	11.0606	2.5798
	10.98	0.2051	11.0808	1.332	11.0808	2.5185
	11	0.2034	11.1011	1.3166	11.1011	2.4466
	11.02	0.2024	11.1213	1.3173	11.1213	2.4191
	11.04	0.2018	11.1416	1.3141	11.1416	2.4163
	11.06	0.2014	11.1618	1.3114	11.1618	2.4146
	11.08	0.2011	11.1821	1.3107	11.1821	2.4099
	11.1	0.2009	11.2023	1.3099	11.2023	2.4129
	11.12	0.2008	11.2226	1.3128	11.2226	2.4126
	11.14	0.2007	11.2428	1.3099	11.2428	2.4089
	11.16	0.2006	11.2631	1.312	11.2631	2.4116
	11.18	0.2005	11.2833	1.3101	11.2833	2.415
	11.2	0.2004	11.3036	1.3103	11.3036	2.4129
	11.22	0.2004	11.3238	1.3107	11.3238	2.4095
	11.24	0.2003	11.3441	1.3118	11.3441	2.4112
	11.26	0.2003	11.3643	1.3086	11.3643	2.4129
	11.28	0.2003	11.3846	1.3137	11.3846	2.4129
	11.3	0.2003	11.4048	1.3112	11.4048	2.4129
	11.32	0.2002	11.4251	1.3137	11.4251	2.4133
	11.34	0.2002	11.4453	1.3095	11.4453	2.4126
	11.36	0.2002	11.4656	1.3105	11.4656	2.4099
	11.38	0.2002	11.4858	1.312	11.4858	2.4085
	11.4	0.2002	11.5061	1.3112	11.5061	2.4089
	11.42	0.2002	11.5263	1.3103	11.5263	2.4129
	11.44	0.2002	11.5466	1.3109	11.5466	2.4065
	11.46	0.2001	11.5668	1.3112	11.5668	2.4106
	11.48	0.2001	11.5871	1.3095	11.5871	2.4106
	11.5	0.2001	11.6073	1.3103	11.6073	2.4143
	11.52	0.2001	11.6276	1.3099	11.6276	2.4075
	11.54	0.2001	11.6478	1.3103	11.6478	2.4099
	11.56	0.2001	11.6681	1.3109	11.6681	2.4089
	11.58	0.2001	11.6883	1.3118	11.6883	2.4099
	11.6	0.2001	11.7086	1.3088	11.7086	2.4102
	11.62	0.2001	11.7288	1.3128	11.7288	2.4085
	11.64	0.2001	11.7491	1.3099	11.7491	2.4092
	11.66	0.2001	11.7693	1.3095	11.7693	2.4102
	11.68	0.2001	11.7895	1.3122	11.7895	2.4085
	11.7	0.2001	11.8098	1.3095	11.8098	2.4133
	11.72	0.2001	11.83	1.3101	11.83	2.4106
	11.74	0.2001	11.8503	1.312	11.8503	2.4089
	11.76	0.2001	11.8705	1.3133	11.8705	2.4109
	11.78	0.2001	11.8908	1.3103	11.8908	2.4102
	11.8	0.2001	11.911	1.3101	11.911	2.4072
	11.82	0.2001	11.9313	1.3095	11.9313	2.4092
	11.84	0.2001	11.9515	1.3084	11.9515	2.4106
	11.86	0.2001	11.9718	1.3112	11.9718	2.4092
	11.88	0.2001	11.992	1.3101	11.992	2.4109
	11.9	0.2001	12.0123	1.3107	12.0123	2.4075
	11.92	0.2001	12.0325	1.3072	12.0325	2.4109
	11.94	0.2001	12.0528	1.3091	12.0528	2.4102
	11.96	0.2001	12.073	1.3091	12.073	2.4109
	11.98	0.2001	12.0933	1.3099	12.0933	2.4102
	12	0.2001	12.1135	1.3105	12.1135	2.4092
	12.02	0.2001	12.1338	1.3095	12.1338	2.4065
	12.04	0.2001	12.154	1.3147	12.154	2.4082
	12.06	0.2001	12.1743	1.3135	12.1743	2.4109
	12.08	0.2001	12.1945	1.3078	12.1945	2.4085
	12.1	0.2001	12.2148	1.3097	12.2148	2.4106
	12.12	0.2001	12.235	1.3122	12.235	2.4092
	12.14	0.2001	12.2553	1.312	12.2553	2.4085
	12.16	0.2001	12.2755	1.3084	12.2755	2.4082
	12.18	0.2001	12.2958	1.3126	12.2958	2.4082
	12.2	0.2002	12.316	1.3116	12.316	2.4119
	12.22	0.2003	12.3363	1.3143	12.3363	2.4089
	12.24	0.2004	12.3565	1.3179	12.3565	2.4061
	12.26	0.2005	12.3768	1.312	12.3768	2.414
	12.28	0.2004	12.397	1.3105	12.397	2.4082
	12.3	0.2003	12.4173	1.3135	12.4173	2.4116
	12.32	0.2002	12.4375	1.3097	12.4375	2.4119
	12.34	0.2002	12.4578	1.312	12.4578	2.4116
	12.36	0.2001	12.478	1.3103	12.478	2.4082
	12.38	0.2001	12.4983	1.3105	12.4983	2.4082
	12.4	0.2001	12.5185	1.3086	12.5185	2.4116
	12.42	0.2001	12.5387	1.3128	12.5387	2.4129
	12.44	0.2001	12.559	1.3097	12.559	2.4106
	12.46	0.2001	12.5792	1.3097	12.5792	2.4095
	12.48	0.2001	12.5995	1.3122	12.5995	2.4085
	12.5	0.2001	12.6197	1.3122	12.6197	2.4106
	12.52	0.2001	12.64	1.3109	12.64	2.4136
	12.54	0.2001	12.6602	1.3099	12.6602	2.4109
	12.56	0.2001	12.6805	1.3088	12.6805	2.4095
	12.58	0.2001	12.7007	1.3116	12.7007	2.4085
	12.6	0.2001	12.721	1.3095	12.721	2.4109
	12.62	0.2001	12.7412	1.3084	12.7412	2.4112
	12.64	0.2001	12.7615	1.3124	12.7615	2.4082
	12.66	0.2001	12.7817	1.3116	12.7817	2.4078
	12.68	0.2001	12.802	1.3088	12.802	2.4136
	12.7	0.2001	12.8222	1.3101	12.8222	2.4126
	12.72	0.2001	12.8425	1.3099	12.8425	2.4106
	12.74	0.2002	12.8627	1.3086	12.8627	2.4123
	12.76	0.2002	12.883	1.3101	12.883	2.4123
	12.78	0.2002	12.9032	1.3118	12.9032	2.4109
	12.8	0.2003	12.9235	1.312	12.9235	2.4085
	12.82	0.2003	12.9437	1.3091	12.9437	2.4126
	12.84	0.2004	12.964	1.3141	12.964	2.4153
	12.86	0.2005	12.9842	1.3143	12.9842	2.4102
	12.88	0.2006	13.0045	1.3177	13.0045	2.4136
	12.9	0.2009	13.0247	1.3217	13.0247	2.4136
	12.92	0.2012	13.045	1.3333	13.045	2.4177
	12.94	0.2018	13.0652	1.3463	13.0652	2.418
	12.96	0.2029	13.0855	1.3539	13.0855	2.4242
	12.98	0.2043	13.1057	1.3648	13.1057	2.4364
	13	0.2056	13.126	1.3632	13.126	2.4518
	13.02	0.2058	13.1462	1.3549	13.1462	2.4923
	13.04	0.2046	13.1665	1.348	13.1665	2.51
	13.06	0.2031	13.1867	1.3305	13.1867	2.5073
	13.08	0.202	13.207	1.3274	13.207	2.4674
	13.1	0.2013	13.2272	1.3166	13.2272	2.4422
	13.12	0.2009	13.2475	1.3145	13.2475	2.4208
	13.14	0.2007	13.2677	1.3133	13.2677	2.4153
	13.16	0.2005	13.288	1.3088	13.288	2.4153
	13.18	0.2004	13.3082	1.3107	13.3082	2.4143
	13.2	0.2003	13.3284	1.3112	13.3284	2.4119
	13.22	0.2003	13.3487	1.3128	13.3487	2.4116
	13.24	0.2002	13.3689	1.3122	13.3689	2.4089
	13.26	0.2002	13.3892	1.3088	13.3892	2.4112
	13.28	0.2002	13.4094	1.3097	13.4094	2.4095
	13.3	0.2001	13.4297	1.3126	13.4297	2.4116
	13.32	0.2001	13.4499	1.3116	13.4499	2.4146
	13.34	0.2001	13.4702	1.3103	13.4702	2.4146
	13.36	0.2001	13.4904	1.3074	13.4904	2.4123
	13.38	0.2001	13.5107	1.3086	13.5107	2.4068
	13.4	0.2001	13.5309	1.3093	13.5309	2.4078
	13.42	0.2001	13.5512	1.3097	13.5512	2.4146
	13.44	0.2001	13.5714	1.3095	13.5714	2.4089
	13.46	0.2001	13.5917	1.3076	13.5917	2.4095
	13.48	0.2001	13.6119	1.3097	13.6119	2.4136
	13.5	0.2001	13.6322	1.3114	13.6322	2.4072
	13.52	0.2001	13.6524	1.3099	13.6524	2.4089
	13.54	0.2001	13.6727	1.3095	13.6727	2.4106
	13.56	0.2001	13.6929	1.3118	13.6929	2.4119
	13.58	0.2001	13.7132	1.3107	13.7132	2.4102
	13.6	0.2	13.7334	1.3093	13.7334	2.4116
	13.62	0.2	13.7537	1.3076	13.7537	2.4092
	13.64	0.2	13.7739	1.3095	13.7739	2.4102
	13.66	0.2	13.7942	1.3095	13.7942	2.4136
	13.68	0.2	13.8144	1.3084	13.8144	2.4116
	13.7	0.2	13.8347	1.3078	13.8347	2.4143
	13.72	0.2	13.8549	1.3091	13.8549	2.4116
	13.74	0.2	13.8752	1.3097	13.8752	2.4116
	13.76	0.2	13.8954	1.3097	13.8954	2.4119
	13.78	0.2	13.9157	1.3082	13.9157	2.4116
	13.8	0.2	13.9359	1.3086	13.9359	2.4123
	13.82	0.2001	13.9562	1.3099	13.9562	2.4082
	13.84	0.2001	13.9764	1.308	13.9764	2.4102
	13.86	0.2001	13.9967	1.3069	13.9967	2.4146
	13.88	0.2001	14.0169	1.3097	14.0169	2.4116
	13.9	0.2001	14.0372	1.3097	14.0372	2.4095
	13.92	0.2001	14.0574	1.3069	14.0574	2.4068
	13.94	0.2001	14.0777	1.3074	14.0777	2.4119
	13.96	0.2001	14.0979	1.3116	14.0979	2.4129
	13.98	0.2001	14.1181	1.3109	14.1181	2.4112
	14	0.2001	14.1384	1.3105	14.1384	2.4112
	14.02	0.2002	14.1586	1.3149	14.1586	2.4129
	14.04	0.2002	14.1789	1.3124	14.1789	2.4133
	14.06	0.2003	14.1991	1.3171	14.1991	2.4109
	14.08	0.2004	14.2194	1.3225	14.2194	2.4102
	14.1	0.2006	14.2396	1.3259	14.2396	2.4123
	14.12	0.2009	14.2599	1.3358	14.2599	2.417
	14.14	0.2013	14.2801	1.3337	14.2801	2.417
	14.16	0.2017	14.3004	1.3316	14.3004	2.4218
	14.18	0.2018	14.3206	1.3267	14.3206	2.4313
	14.2	0.2014	14.3409	1.3242	14.3409	2.4419
	14.22	0.2009	14.3611	1.3149	14.3611	2.4395
	14.24	0.2006	14.3814	1.3116	14.3814	2.432
	14.26	0.2004	14.4016	1.3082	14.4016	2.4218
	14.28	0.2003	14.4219	1.3097	14.4219	2.4102
	14.3	0.2002	14.4421	1.3084	14.4421	2.4143
	14.32	0.2002	14.4624	1.3118	14.4624	2.4116
	14.34	0.2001	14.4826	1.3103	14.4826	2.4092
	14.36	0.2001	14.5029	1.3065	14.5029	2.4106
	14.38	0.2001	14.5231	1.3107	14.5231	2.4112
	14.4	0.2001	14.5434	1.3103	14.5434	2.4116
	14.42	0.2001	14.5636	1.3097	14.5636	2.4123
	14.44	0.2001	14.5839	1.3093	14.5839	2.4112
	14.46	0.2001	14.6041	1.3103	14.6041	2.4095
	14.48	0.2001	14.6244	1.3091	14.6244	2.4102
	14.5	0.2001	14.6446	1.3088	14.6446	2.4106
	14.52	0.2001	14.6649	1.3069	14.6649	2.4106
	14.54	0.2001	14.6851	1.3084	14.6851	2.4092
	14.56	0.2001	14.7054	1.3061	14.7054	2.4089
	14.58	0.2001	14.7256	1.3097	14.7256	2.4106
	14.6	0.2001	14.7459	1.3091	14.7459	2.4092
	14.62	0.2001	14.7661	1.3116	14.7661	2.4095
	14.64	0.2001	14.7864	1.308	14.7864	2.4112
	14.66	0.2001	14.8066	1.3103	14.8066	2.4089
	14.68	0.2001	14.8269	1.3082	14.8269	2.4102
	14.7	0.2001	14.8471	1.3109	14.8471	2.4095
	14.72	0.2002	14.8673	1.3139	14.8673	2.4119
	14.74	0.2002	14.8876	1.3109	14.8876	2.4099
	14.76	0.2003	14.9078	1.3112	14.9078	2.4116
	14.78	0.2004	14.9281	1.3133	14.9281	2.4126
	14.8	0.2006	14.9483	1.3152	14.9483	2.4157
	14.82	0.2007	14.9686	1.3154	14.9686	2.4184
	14.84	0.2007	14.9888	1.3139	14.9888	2.4266
	14.86	0.2006	15.0091	1.3378	15.0091	2.4735
	14.88	0.2004	15.0293	1.3336	15.0293	2.4603
	14.9	0.2004	15.0496	1.3258	15.0496	2.4471
	14.92	0.2004	15.0698	1.3285	15.0698	2.445
	14.94	0.2005	15.0901	1.3315	15.0901	2.4408
	14.96	0.2006	15.1103	1.3273	15.1103	2.4327
	14.98	0.2009	15.1306	1.336	15.1306	2.4327
	15	0.2039	15.1508	1.3393	15.1508	2.4378
	15.02	0.2053	15.1711	1.3342	15.1711	2.4489
	15.04	0.2057	15.1913	1.3321	15.1913	2.4348
	15.06	0.2047	15.2116	1.3303	15.2116	2.4408
	15.08	0.2033	15.2318	1.324	15.2318	2.4378
	15.1	0.2022	15.2521	1.3189	15.2521	2.4378
	15.12	0.2014	15.2723	1.3222	15.2723	2.4285
	15.14	0.201	15.2926	1.3183	15.2926	2.4276
	15.16	0.2007	15.3128	1.3183	15.3128	2.4318
	15.18	0.2006	15.3331	1.3297	15.3331	2.4318
	15.2	0.2005	15.3533	1.3216	15.3533	2.4255
	15.22	0.2004	15.3736	1.3264	15.3736	2.4297
	15.24	0.2003	15.3938	1.3201	15.3938	2.4327
	15.26	0.2003	15.4141	1.3279	15.4141	2.4285
	15.28	0.2003	15.4343	1.3264	15.4343	2.4369
	15.3	0.2002	15.4546	1.3372	15.4546	2.4408
	15.32	0.2002	15.4748	1.3285	15.4748	2.4204
	15.34	0.2002	15.4951	1.3207	15.4951	2.4357
	15.36	0.2002	15.5153	1.3195	15.5153	2.4306
	15.38	0.2002	15.5356	1.324	15.5356	2.4318
	15.4	0.2002	15.5558	1.3258	15.5558	2.4318
	15.42	0.2002	15.5761	1.3228	15.5761	2.4306
	15.44	0.2002	15.5963	1.3246	15.5963	2.4378
	15.46	0.2002	15.6166	1.3177	15.6166	2.4399
	15.48	0.2002	15.6368	1.3279	15.6368	2.4285
	15.5	0.2002	15.657	1.3252	15.657	2.4297
	15.52	0.2002	15.6773	1.3177	15.6773	2.4369
	15.54	0.2002	15.6975	1.3222	15.6975	2.4327
	15.56	0.2002	15.7178	1.3252	15.7178	2.4276
	15.58	0.2002	15.738	1.3303	15.738	2.4285
	15.6	0.2002	15.7583	1.3195	15.7583	2.4234
	15.62	0.2002	15.7785	1.3201	15.7785	2.4336
	15.64	0.2003	15.7988	1.3222	15.7988	2.4357
	15.66	0.2003	15.819	1.3285	15.819	2.4276
	15.68	0.2003	15.8393	1.3273	15.8393	2.4369
	15.7	0.2004	15.8595	1.3264	15.8595	2.4327
	15.72	0.2005	15.8798	1.3321	15.8798	2.4285
	15.74	0.2007	15.9	1.3336	15.9	2.442
	15.76	0.2009	15.9203	1.3555	15.9203	2.4327
	15.78	0.2014	15.9405	1.3519	15.9405	2.4399
	15.8	0.2021	15.9608	1.3567	15.9608	2.4387
	15.82	0.2032	15.981	1.3525	15.981	2.4399
	15.84	0.2043	16.0013	1.3588	16.0013	2.448
	15.86	0.2045	16.0215	1.3519	16.0215	2.4591
	15.88	0.2037	16.0418	1.3411	16.0418	2.4786
	15.9	0.2026	16.062	1.3315	16.062	2.4663
	15.92	0.2017	16.0823	1.3279	16.0823	2.4561
	15.94	0.2011	16.1025	1.3273	16.1025	2.4573
	15.96	0.2008	16.1228	1.3309	16.1228	2.4522
	15.98	0.2006	16.143	1.3228	16.143	2.4348
	16	0.2005	16.1633	1.3258	16.1633	2.4297
	16.02	0.2004	16.1835	1.3336	16.1835	2.442
	16.04	0.2003	16.2038	1.3195	16.2038	2.4285
	16.06	0.2003	16.224	1.3207	16.224	2.4387
	16.08	0.2003	16.2443	1.3246	16.2443	2.4378
	16.1	0.2003	16.2645	1.3183	16.2645	2.4318
	16.12	0.2003	16.2848	1.3297	16.2848	2.4285
	16.14	0.2003	16.305	1.3177	16.305	2.4408
	16.16	0.2003	16.3253	1.3171	16.3253	2.4369
	16.18	0.2003	16.3455	1.324	16.3455	2.4348
	16.2	0.2003	16.3658	1.3195	16.3658	2.4399
	16.22	0.2003	16.386	1.3291	16.386	2.4438
	16.24	0.2004	16.4063	1.3165	16.4063	2.4297
	16.26	0.2004	16.4265	1.3234	16.4265	2.4285
	16.28	0.2005	16.4467	1.3315	16.4467	2.4306
	16.3	0.2007	16.467	1.3285	16.467	2.4318
	16.32	0.2008	16.4872	1.3297	16.4872	2.4336
	16.34	0.2012	16.5075	1.3405	16.5075	2.4306
	16.36	0.2017	16.5277	1.3366	16.5277	2.4216
	16.38	0.2026	16.548	1.3429	16.548	2.4297
	16.4	0.2039	16.5682	1.3393	16.5682	2.4327
	16.42	0.2055	16.5885	1.3429	16.5885	2.4438
	16.44	0.2066	16.6087	1.3384	16.6087	2.442
	16.46	0.2059	16.629	1.3321	16.629	2.4531
	16.48	0.2042	16.6492	1.3303	16.6492	2.4696
	16.5	0.2028	16.6695	1.3315	16.6695	2.4489
	16.52	0.2018	16.6897	1.3327	16.6897	2.4459
	16.54	0.2012	16.71	1.3297	16.71	2.448
	16.56	0.2009	16.7302	1.3327	16.7302	2.445
	16.58	0.2007	16.7505	1.3234	16.7505	2.4297
	16.6	0.2005	16.7707	1.3297	16.7707	2.4387
	16.62	0.2004	16.791	1.3201	16.791	2.4285
	16.64	0.2004	16.8112	1.3279	16.8112	2.4327
	16.66	0.2003	16.8315	1.3291	16.8315	2.4357
	16.68	0.2003	16.8517	1.3153	16.8517	2.442
	16.7	0.2002	16.872	1.3195	16.872	2.4399
	16.72	0.2002	16.8922	1.3159	16.8922	2.4327
	16.74	0.2002	16.9125	1.3201	16.9125	2.4318
	16.76	0.2002	16.9327	1.3189	16.9327	2.4348
	16.78	0.2001	16.953	1.3177	16.953	2.4285
	16.8	0.2001	16.9732	1.3222	16.9732	2.4306
	16.82	0.2001	16.9935	1.3246	16.9935	2.4369
	16.84	0.2001	17.0137	1.3279	17.0137	2.4387
	16.86	0.2001	17.034	1.3216	17.034	2.4348
	16.88	0.2001	17.0542	1.3207	17.0542	2.4144
	16.9	0.2001	17.0745	1.3207	17.0745	2.4357
	16.92	0.2001	17.0947	1.3228	17.0947	2.4285
	16.94	0.2001	17.115	1.3222	17.115	2.4327
	16.96	0.2001	17.1352	1.3189	17.1352	2.4285
	16.98	0.2001	17.1555	1.3201	17.1555	2.4327
	17	0.2001	17.1757	1.3207	17.1757	2.4318
	17.02	0.2001	17.196	1.3264	17.196	2.4357
	17.04	0.2001	17.2162	1.3222	17.2162	2.4327
	17.06	0.2001	17.2364	1.3222	17.2364	2.4357
	17.08	0.2001	17.2567	1.3297	17.2567	2.4318
	17.1	0.2001	17.2769	1.3207	17.2769	2.4387
	17.12	0.2001	17.2972	1.3258	17.2972	2.445
	17.14	0.2001	17.3174	1.3201	17.3174	2.4357
	17.16	0.2001	17.3377	1.3165	17.3377	2.4399
	17.18	0.2001	17.3579	1.3177	17.3579	2.4267
	17.2	0.2001	17.3782	1.3177	17.3782	2.4399
	17.22	0.2001	17.3984	1.3216	17.3984	2.4357
	17.24	0.2001	17.4187	1.3222	17.4187	2.4387
	17.26	0.2001	17.4389	1.3195	17.4389	2.4408
	17.28	0.2001	17.4592	1.3234	17.4592	2.4327
	17.3	0.2001	17.4794	1.3252	17.4794	2.4267
	17.32	0.2001	17.4997	1.3159	17.4997	2.4306
	17.34	0.2001	17.5199	1.3195	17.5199	2.4348
	17.36	0.2001	17.5402	1.3273	17.5402	2.4297
	17.38	0.2001	17.5604	1.3222	17.5604	2.4369
	17.4	0.2001	17.5807	1.3273	17.5807	2.4306
	17.42	0.2001	17.6009	1.3246	17.6009	2.4378
	17.44	0.2001	17.6212	1.3216	17.6212	2.4267
	17.46	0.2001	17.6414	1.3207	17.6414	2.4255
	17.48	0.2001	17.6617	1.3177	17.6617	2.4246
	17.5	0.2002	17.6819	1.3252	17.6819	2.4327
	17.52	0.2002	17.7022	1.3279	17.7022	2.4234
	17.54	0.2002	17.7224	1.3336	17.7224	2.4234
	17.56	0.2002	17.7427	1.3246	17.7427	2.4306
	17.58	0.2002	17.7629	1.3264	17.7629	2.4327
	17.6	0.2003	17.7832	1.3258	17.7832	2.4336
	17.62	0.2003	17.8034	1.3258	17.8034	2.4327
	17.64	0.2003	17.8237	1.3273	17.8237	2.4297
	17.66	0.2004	17.8439	1.3201	17.8439	2.4246
	17.68	0.2004	17.8642	1.3315	17.8642	2.4327
	17.7	0.2005	17.8844	1.3207	17.8844	2.4234
	17.72	0.2006	17.9047	1.3258	17.9047	2.4408
	17.74	0.2008	17.9249	1.3321	17.9249	2.4378
	17.76	0.201	17.9452	1.3309	17.9452	2.4408
	17.78	0.2012	17.9654	1.3336	17.9654	2.4318
	17.8	0.2016	17.9856	1.3405	17.9856	2.4369
	17.82	0.2023	18.0059	1.3513	18.0059	2.4531
	17.84	0.2034	18.0261	1.3588	18.0261	2.448
	17.86	0.2053	18.0464	1.3633	18.0464	2.445
	17.88	0.208	18.0666	1.3462	18.0666	2.4522
	17.9	0.2111	18.0869	1.3549	18.0869	2.4591
	17.92	0.2124	18.1071	1.3417	18.1071	2.4918
	17.94	0.2105	18.1274	1.3279	18.1274	2.5266
	17.96	0.2074	18.1476	1.3336	18.1476	2.5449
	17.98	0.2048	18.1679	1.3309	18.1679	2.5125
	18	0.2031	18.1881	1.3273	18.1881	2.4765
	18.02	0.2021	18.2084	1.3303	18.2084	2.4735
	18.04	0.2016	18.2286	1.3216	18.2286	2.4369
	18.06	0.2012	18.2489	1.3291	18.2489	2.4408
	18.08	0.2009	18.2691	1.324	18.2691	2.4336
	18.1	0.2008	18.2894	1.3165	18.2894	2.445
	18.12	0.2006	18.3096	1.3264	18.3096	2.4399
	18.14	0.2005	18.3299	1.3279	18.3299	2.4348
	18.16	0.2005	18.3501	1.3246	18.3501	2.4348
	18.18	0.2004	18.3704	1.3207	18.3704	2.4387
	18.2	0.2004	18.3906	1.3234	18.3906	2.4438
	18.22	0.2003	18.4109	1.3159	18.4109	2.442
	18.24	0.2003	18.4311	1.3279	18.4311	2.4276
	18.26	0.2003	18.4514	1.3285	18.4514	2.4318
	18.28	0.2003	18.4716	1.3258	18.4716	2.4267
	18.3	0.2003	18.4919	1.3273	18.4919	2.4327
	18.32	0.2002	18.5121	1.324	18.5121	2.4255
	18.34	0.2002	18.5324	1.3222	18.5324	2.4429
	18.36	0.2002	18.5526	1.3159	18.5526	2.4438
	18.38	0.2002	18.5729	1.3273	18.5729	2.4285
	18.4	0.2002	18.5931	1.3201	18.5931	2.4318
	18.42	0.2002	18.6134	1.3246	18.6134	2.4327
	18.44	0.2002	18.6336	1.3207	18.6336	2.4357
	18.46	0.2002	18.6539	1.3195	18.6539	2.4327
	18.48	0.2002	18.6741	1.3258	18.6741	2.4369
	18.5	0.2002	18.6944	1.3201	18.6944	2.4285
	18.52	0.2003	18.7146	1.3252	18.7146	2.4285
	18.54	0.2003	18.7349	1.3165	18.7349	2.445
	18.56	0.2003	18.7551	1.3228	18.7551	2.4306
	18.58	0.2003	18.7753	1.3234	18.7753	2.4267
	18.6	0.2004	18.7956	1.3285	18.7956	2.4489
	18.62	0.2004	18.8158	1.3264	18.8158	2.4369
	18.64	0.2005	18.8361	1.3309	18.8361	2.4348
	18.66	0.2006	18.8563	1.3216	18.8563	2.4357
	18.68	0.2007	18.8766	1.3321	18.8766	2.4408
	18.7	0.201	18.8968	1.3321	18.8968	2.4357
	18.72	0.2015	18.9171	1.3309	18.9171	2.4612
	18.74	0.2021	18.9373	1.3366	18.9373	2.4318
	18.76	0.203	18.9576	1.3252	18.9576	2.4438
	18.78	0.2036	18.9778	1.3216	18.9778	2.4522
	18.8	0.2033	18.9981	1.3252	18.9981	2.451
	18.82	0.2025	19.0183	1.3207	19.0183	2.445
	18.84	0.2017	19.0386	1.3201	19.0386	2.4552
	18.86	0.2013	19.0588	1.3216	19.0588	2.4573
	18.88	0.201	19.0791	1.3252	19.0791	2.4369
	18.9	0.2008	19.0993	1.324	19.0993	2.4489
	18.92	0.2007	19.1196	1.3279	19.1196	2.4336
	18.94	0.2007	19.1398	1.3273	19.1398	2.4501
	18.96	0.2007	19.1601	1.3246	19.1601	2.4357
	18.98	0.2007	19.1803	1.3144	19.1803	2.442
	19	0.2008	19.2006	1.3348	19.2006	2.4267
	19.02	0.2008	19.2208	1.3246	19.2208	2.4348
	19.04	0.2009	19.2411	1.3279	19.2411	2.4297
	19.06	0.2011	19.2613	1.3321	19.2613	2.4582
	19.08	0.2012	19.2816	1.3321	19.2816	2.4408
	19.1	0.2015	19.3018	1.3474	19.3018	2.4378
	19.12	0.2018	19.3221	1.3393	19.3221	2.445
	19.14	0.2022	19.3423	1.3618	19.3423	2.442
	19.16	0.2029	19.3626	1.3738	19.3626	2.4489
	19.18	0.204	19.3828	1.4092	19.3828	2.4399
	19.2	0.2058	19.4031	1.4281	19.4031	2.4471
	19.22	0.2088	19.4233	1.4326	19.4233	2.4531
	19.24	0.2135	19.4436	1.4119	19.4436	2.4675
	19.26	0.2196	19.4638	1.4041	19.4638	2.4696
	19.28	0.2239	19.4841	1.3828	19.4841	2.5194
	19.3	0.2221	19.5043	1.3651	19.5043	2.5839
	19.32	0.2162	19.5246	1.3327	19.5246	2.5878
	19.34	0.2108	19.5448	1.3411	19.5448	2.5992
	19.36	0.207	19.565	1.3285	19.565	2.538
	19.38	0.2047	19.5853	1.3216	19.5853	2.5236
	19.4	0.2034	19.6055	1.3246	19.6055	2.4624
	19.42	0.2025	19.6258	1.3303	19.6258	2.4489
	19.44	0.202	19.646	1.324	19.646	2.4612
	19.46	0.2016	19.6663	1.3303	19.6663	2.4471
	19.48	0.2014	19.6865	1.3285	19.6865	2.4357
	19.5	0.2012	19.7068	1.3246	19.7068	2.4459
	19.52	0.201	19.727	1.3228	19.727	2.4276
	19.54	0.2009	19.7473	1.3279	19.7473	2.4348
	19.56	0.2008	19.7675	1.3189	19.7675	2.442
	19.58	0.2007	19.7878	1.3258	19.7878	2.4297
	19.6	0.2007	19.808	1.3246	19.808	2.4285
	19.62	0.2006	19.8283	1.3273	19.8283	2.4357
	19.64	0.2006	19.8485	1.3189	19.8485	2.4429
	19.66	0.2006	19.8688	1.3285	19.8688	2.4438
	19.68	0.2006	19.889	1.3216	19.889	2.4471
	19.7	0.2006	19.9093	1.3228	19.9093	2.4459
	19.72	0.2006	19.9295	1.324	19.9295	2.4501
	19.74	0.2006	19.9498	1.3171	19.9498	2.448
	19.76	0.2006	19.97	1.3252	19.97	2.4489
	19.78	0.2006	19.9903	1.3315	19.9903	2.4399
	19.8	0.2006	20.0105	1.3264	20.0105	2.442
	19.82	0.2007	20.0308	1.3297	20.0308	2.4387
	19.84	0.2007	20.051	1.3222	20.051	2.4408
	19.86	0.2008	20.0713	1.3258	20.0713	2.4378
	19.88	0.2009	20.0915	1.3273	20.0915	2.4318
	19.9	0.201	20.1118	1.3417	20.1118	2.4399
	19.92	0.2011	20.132	1.3348	20.132	2.4306
	19.94	0.2014	20.1523	1.3393	20.1523	2.4489
	19.96	0.2017	20.1725	1.3513	20.1725	2.4438
	19.98	0.2022	20.1928	1.3582	20.1928	2.4306
	20	0.203	20.213	1.3612	20.213	2.445
	20.02	0.2044	20.2333	1.3594	20.2333	2.4429
	20.04	0.2066	20.2535	1.3759	20.2535	2.4603
	20.06	0.2097	20.2738	1.3651	20.2738	2.4633
	20.08	0.2129	20.294	1.3561	20.294	2.4798
	20.1	0.2135	20.3143	1.348	20.3143	2.5011
	20.12	0.2109	20.3345	1.3399	20.3345	2.5278
	20.14	0.2076	20.3547	1.3342	20.3547	2.5296
	20.16	0.2051	20.375	1.3273	20.375	2.5062
	20.18	0.2035	20.3952	1.336	20.3952	2.5041
	20.2	0.2026	20.4155	1.3264	20.4155	2.4747
	20.22	0.202	20.4357	1.3273	20.4357	2.4675
	20.24	0.2017	20.456	1.3315	20.456	2.4654
	20.26	0.2015	20.4762	1.3297	20.4762	2.4582
	20.28	0.2014	20.4965	1.3201	20.4965	2.4438
	20.3	0.2013	20.5167	1.3285	20.5167	2.4399
	20.32	0.2013	20.537	1.3279	20.537	2.4408
	20.34	0.2013	20.5572	1.3315	20.5572	2.4522
	20.36	0.2014	20.5775	1.3327	20.5775	2.4387
	20.38	0.2015	20.5977	1.3216	20.5977	2.4429
	20.4	0.2017	20.618	1.3336	20.618	2.4459
	20.42	0.2019	20.6382	1.3429	20.6382	2.4399
	20.44	0.2023	20.6585	1.3393	20.6585	2.4552
	20.46	0.2028	20.6787	1.3441	20.6787	2.4378
	20.48	0.2037	20.699	1.3576	20.699	2.448
	20.5	0.2052	20.7192	1.3486	20.7192	2.4531
	20.52	0.2074	20.7395	1.3486	20.7395	2.4429
	20.54	0.2102	20.7597	1.3525	20.7597	2.4471
	20.56	0.2123	20.78	1.3726	20.78	2.454
	20.58	0.2121	20.8002	1.4119	20.8002	2.4582
	20.6	0.2107	20.8205	1.4359	20.8205	2.4798
	20.62	0.2101	20.8407	1.4287	20.8407	2.4654
	20.64	0.2113	20.861	1.4275	20.861	2.4798
	20.66	0.2149	20.8812	1.4479	20.8812	2.4858
	20.68	0.2211	20.9015	1.4383	20.9015	2.5083
	20.7	0.2286	20.9217	1.3753	20.9217	2.5605
	20.72	0.2318	20.942	1.3675	20.942	2.6361
	20.74	0.227	20.9622	1.3441	20.9622	2.7504
	20.76	0.219	20.9825	1.3399	20.9825	2.6892
	20.78	0.2126	21.0027	1.3309	21.0027	2.6532
	20.8	0.2083	21.023	1.3258	21.023	2.5971
	20.82	0.2057	21.0432	1.3273	21.0432	2.5572
	20.84	0.2042	21.0635	1.3297	21.0635	2.5002
	20.86	0.2032	21.0837	1.3171	21.0837	2.4561
	20.88	0.2026	21.1039	1.3222	21.1039	2.4705
	20.9	0.2022	21.1242	1.3234	21.1242	2.448
	20.92	0.2018	21.1444	1.3258	21.1444	2.4552
	20.94	0.2016	21.1647	1.3228	21.1647	2.4429
	20.96	0.2014	21.1849	1.3207	21.1849	2.4408
	20.98	0.2013	21.2052	1.3228	21.2052	2.4408
	21	0.2011	21.2254	1.3246	21.2254	2.4357
	21.02	0.2011	21.2457	1.3207	21.2457	2.4369
	21.04	0.201	21.2659	1.3216	21.2659	2.4459
	21.06	0.201	21.2862	1.3258	21.2862	2.442
	21.08	0.201	21.3064	1.3315	21.3064	2.4489
	21.1	0.201	21.3267	1.3297	21.3267	2.4471
	21.12	0.201	21.3469	1.3297	21.3469	2.4552
	21.14	0.2011	21.3672	1.3336	21.3672	2.4612
	21.16	0.2012	21.3874	1.3423	21.3874	2.451
	21.18	0.2013	21.4077	1.3492	21.4077	2.451
	21.2	0.2016	21.4279	1.3561	21.4279	2.4408
	21.22	0.202	21.4482	1.3519	21.4482	2.445
	21.24	0.2028	21.4684	1.3567	21.4684	2.4459
	21.26	0.2041	21.4887	1.3513	21.4887	2.4489
	21.28	0.2061	21.5089	1.3456	21.5089	2.442
	21.3	0.2087	21.5292	1.3492	21.5292	2.4828
	21.32	0.2108	21.5494	1.3384	21.5494	2.4867
	21.34	0.2101	21.5697	1.3303	21.5697	2.5194
	21.36	0.2076	21.5899	1.3279	21.5899	2.5194
	21.38	0.2051	21.6102	1.3321	21.6102	2.5041
	21.4	0.2034	21.6304	1.3165	21.6304	2.5011
	21.42	0.2024	21.6507	1.3327	21.6507	2.4714
	21.44	0.2017	21.6709	1.3285	21.6709	2.4696
	21.46	0.2014	21.6912	1.3273	21.6912	2.4573
	21.48	0.2011	21.7114	1.3195	21.7114	2.4573
	21.5	0.201	21.7317	1.324	21.7317	2.4459
	21.52	0.2009	21.7519	1.324	21.7519	2.4378
	21.54	0.2008	21.7722	1.3309	21.7722	2.4489
	21.56	0.2008	21.7924	1.3309	21.7924	2.4489
	21.58	0.2008	21.8127	1.3246	21.8127	2.4438
	21.6	0.2008	21.8329	1.3348	21.8329	2.4561
	21.62	0.2009	21.8532	1.3327	21.8532	2.4489
	21.64	0.201	21.8734	1.3378	21.8734	2.448
	21.66	0.2012	21.8936	1.3555	21.8936	2.4582
	21.68	0.2015	21.9139	1.3513	21.9139	2.4471
	21.7	0.2021	21.9341	1.3519	21.9341	2.454
	21.72	0.2031	21.9544	1.3456	21.9544	2.4624
	21.74	0.2045	21.9746	1.3348	21.9746	2.4705
	21.76	0.2058	21.9949	1.3354	21.9949	2.4684
	21.78	0.2059	22.0151	1.3429	22.0151	2.4837
	21.8	0.2047	22.0354	1.3327	22.0354	2.5347
	21.82	0.2033	22.0556	1.3405	22.0556	2.5104
	21.84	0.2024	22.0759	1.3315	22.0759	2.4888
	21.86	0.2019	22.0961	1.3309	22.0961	2.4888
	21.88	0.2017	22.1164	1.3297	22.1164	2.4573
	21.9	0.2017	22.1366	1.3411	22.1366	2.4705
	21.92	0.2017	22.1569	1.3285	22.1569	2.4633
	21.94	0.2014	22.1771	1.3258	22.1771	2.4858
	21.96	0.2011	22.1974	1.3246	22.1974	2.4714
	21.98	0.2008	22.2176	1.3279	22.2176	2.4582
	22	0.2006	22.2379	1.3201	22.2379	2.4489
	22.02	0.2005	22.2581	1.3171	22.2581	2.4573
	22.04	0.2004	22.2784	1.3177	22.2784	2.442
	22.06	0.2004	22.2986	1.3177	22.2986	2.4348
	22.08	0.2004	22.3189	1.3228	22.3189	2.4471
	22.1	0.2003	22.3391	1.3189	22.3391	2.4357
	22.12	0.2003	22.3594	1.3228	22.3594	2.4552
	22.14	0.2003	22.3796	1.3177	22.3796	2.4501
	22.16	0.2003	22.3999	1.3189	22.3999	2.4489
	22.18	0.2003	22.4201	1.3264	22.4201	2.445
	22.2	0.2003	22.4404	1.3291	22.4404	2.4459
	22.22	0.2003	22.4606	1.3234	22.4606	2.4429
	22.24	0.2003	22.4809	1.3177	22.4809	2.4438
	22.26	0.2003	22.5011	1.3285	22.5011	2.4471
	22.28	0.2004	22.5214	1.3279	22.5214	2.4348
	22.3	0.2004	22.5416	1.3234	22.5416	2.448
	22.32	0.2005	22.5619	1.3327	22.5619	2.4429
	22.34	0.2005	22.5821	1.3342	22.5821	2.4438
	22.36	0.2007	22.6024	1.3315	22.6024	2.4624
	22.38	0.2009	22.6226	1.3348	22.6226	2.4489
	22.4	0.2012	22.6429	1.3399	22.6429	2.4624
	22.42	0.2018	22.6631	1.336	22.6631	2.4591
	22.44	0.2027	22.6833	1.3378	22.6833	2.4591
	22.46	0.204	22.7036	1.3366	22.7036	2.4645
	22.48	0.2053	22.7238	1.3285	22.7238	2.4747
	22.5	0.2056	22.7441	1.3354	22.7441	2.5296
	22.52	0.2046	22.7643	1.3264	22.7643	2.5554
	22.54	0.2032	22.7846	1.3285	22.7846	2.5359
	22.56	0.2021	22.8048	1.3234	22.8048	2.5134
	22.58	0.2014	22.8251	1.3153	22.8251	2.5062
	22.6	0.201	22.8453	1.3264	22.8453	2.4828
	22.62	0.2008	22.8656	1.3228	22.8656	2.4747
	22.64	0.2007	22.8858	1.3222	22.8858	2.4612
	22.66	0.2006	22.9061	1.3291	22.9061	2.4582
	22.68	0.2005	22.9263	1.3258	22.9263	2.4531
	22.7	0.2005	22.9466	1.3285	22.9466	2.4489
	22.72	0.2005	22.9668	1.3234	22.9668	2.445
	22.74	0.2005	22.9871	1.3297	22.9871	2.4501
	22.76	0.2006	23.0073	1.3372	23.0073	2.4522
	22.78	0.2007	23.0276	1.3393	23.0276	2.4459
	22.8	0.2008	23.0478	1.3519	23.0478	2.4582
	22.82	0.201	23.0681	1.3519	23.0681	2.4624
	22.84	0.2014	23.0883	1.3336	23.0883	2.4582
	22.86	0.2021	23.1086	1.3321	23.1086	2.4684
	22.88	0.2032	23.1288	1.3429	23.1288	2.454
	22.9	0.2043	23.1491	1.3378	23.1491	2.4747
	22.92	0.2048	23.1693	1.3327	23.1693	2.499
	22.94	0.2041	23.1896	1.3327	23.1896	2.5206
	22.96	0.203	23.2098	1.3378	23.2098	2.5347
	22.98	0.2021	23.2301	1.3279	23.2301	2.5164
	23	0.2017	23.2503	1.3195	23.2503	2.4939
	23.02	0.2015	23.2706	1.3279	23.2706	2.4837
	23.04	0.2015	23.2908	1.3222	23.2908	2.4837
	23.06	0.2015	23.3111	1.3342	23.3111	2.4726
	23.08	0.2012	23.3313	1.3216	23.3313	2.4951
	23.1	0.2009	23.3516	1.3246	23.3516	2.4714
	23.12	0.2007	23.3718	1.324	23.3718	2.4798
	23.14	0.2005	23.3921	1.3222	23.3921	2.4696
	23.16	0.2004	23.4123	1.3234	23.4123	2.4654
	23.18	0.2003	23.4325	1.3234	23.4325	2.4501
	23.2	0.2003	23.4528	1.3195	23.4528	2.4408
	23.22	0.2003	23.473	1.3195	23.473	2.4459
	23.24	0.2002	23.4933	1.3228	23.4933	2.4582
	23.26	0.2002	23.5135	1.3207	23.5135	2.4336
	23.28	0.2002	23.5338	1.3309	23.5338	2.448
	23.3	0.2002	23.554	1.3207	23.554	2.454
	23.32	0.2002	23.5743	1.324	23.5743	2.4399
	23.34	0.2002	23.5945	1.3216	23.5945	2.451
	23.36	0.2002	23.6148	1.3228	23.6148	2.4459
	23.38	0.2002	23.635	1.3177	23.635	2.4552
	23.4	0.2002	23.6553	1.3228	23.6553	2.4459
	23.42	0.2002	23.6755	1.3114	23.6755	2.4408
	23.44	0.2003	23.6958	1.3222	23.6958	2.4459
	23.46	0.2003	23.716	1.3321	23.716	2.4459
	23.48	0.2004	23.7363	1.3315	23.7363	2.4552
	23.5	0.2004	23.7565	1.3315	23.7565	2.4501
	23.52	0.2006	23.7768	1.3273	23.7768	2.4408
	23.54	0.2008	23.797	1.3279	23.797	2.4501
	23.56	0.2012	23.8173	1.3291	23.8173	2.4531
	23.58	0.2017	23.8375	1.3336	23.8375	2.4459
	23.6	0.2021	23.8578	1.3264	23.8578	2.4471
	23.62	0.2021	23.878	1.3297	23.878	2.4591
	23.64	0.2016	23.8983	1.3189	23.8983	2.4837
	23.66	0.2012	23.9185	1.3222	23.9185	2.4837
	23.68	0.2009	23.9388	1.3189	23.9388	2.4633
	23.7	0.2007	23.959	1.3216	23.959	2.4663
	23.72	0.2006	23.9793	1.3201	23.9793	2.4735
	23.74	0.2005	23.9995	1.3228	23.9995	2.4591
	23.76	0.2005	24.0198	1.3309	24.0198	2.448
	23.78	0.2006	24.04	1.3384	24.04	2.442
	23.8	0.2006	24.0603	1.336	24.0603	2.4645
	23.82	0.2007	24.0805	1.3309	24.0805	2.4573
	23.84	0.2008	24.1008	1.3372	24.1008	2.4429
	23.86	0.201	24.121	1.348	24.121	2.4561
	23.88	0.2012	24.1413	1.3561	24.1413	2.448
	23.9	0.2017	24.1615	1.3639	24.1615	2.4552
	23.92	0.2023	24.1818	1.3492	24.1818	2.4603
	23.94	0.2035	24.202	1.3513	24.202	2.4489
	23.96	0.2053	24.2222	1.3474	24.2222	2.4645
	23.98	0.2079	24.2425	1.3447	24.2425	2.4603
	24	0.2105	24.2627	1.336	24.2627	2.4747
	24.02	0.2109	24.283	1.3291	24.283	2.5011
	24.04	0.2086	24.3032	1.3258	24.3032	2.5032
	24.06	0.2059	24.3235	1.3291	24.3235	2.5083
	24.08	0.2038	24.3437	1.3195	24.3437	2.4888
	24.1	0.2025	24.364	1.3201	24.364	2.4735
	24.12	0.2018	24.3842	1.3195	24.3842	2.4807
	24.14	0.2013	24.4045	1.3228	24.4045	2.445
	24.16	0.201	24.4247	1.3342	24.4247	2.4561
	24.18	0.2008	24.445	1.3273	24.445	2.4387
	24.2	0.2007	24.4652	1.324	24.4652	2.4531
	24.22	0.2006	24.4855	1.3207	24.4855	2.448
	24.24	0.2005	24.5057	1.3189	24.5057	2.4408
	24.26	0.2004	24.526	1.3279	24.526	2.451
	24.28	0.2004	24.5462	1.3234	24.5462	2.4612
	24.3	0.2003	24.5665	1.3234	24.5665	2.448
	24.32	0.2003	24.5867	1.3279	24.5867	2.4552
	24.34	0.2003	24.607	1.3291	24.607	2.454
	24.36	0.2003	24.6272	1.3222	24.6272	2.4552
	24.38	0.2003	24.6475	1.324	24.6475	2.448
	24.4	0.2002	24.6677	1.3234	24.6677	2.4429
	24.42	0.2002	24.688	1.3216	24.688	2.4369
	24.44	0.2002	24.7082	1.324	24.7082	2.4429
	24.46	0.2002	24.7285	1.3258	24.7285	2.4501
	24.48	0.2002	24.7487	1.3246	24.7487	2.451
	24.5	0.2002	24.769	1.3189	24.769	2.4438
	24.52	0.2002	24.7892	1.3195	24.7892	2.451
	24.54	0.2003	24.8095	1.3159	24.8095	2.445
	24.56	0.2003	24.8297	1.3207	24.8297	2.4684
	24.58	0.2003	24.85	1.3216	24.85	2.4408
	24.6	0.2004	24.8702	1.3252	24.8702	2.4408
	24.62	0.2005	24.8905	1.3195	24.8905	2.4489
	24.64	0.2006	24.9107	1.3132	24.9107	2.4471
	24.66	0.2008	24.931	1.3222	24.931	2.4408
	24.68	0.2008	24.9512	1.3303	24.9512	2.4612
	24.7	0.2007	24.9715	1.3273	24.9715	2.4489
	24.72	0.2006	24.9917	1.3234	24.9917	2.4306
	24.74	0.2005	25.0119	1.3366	25.0119	2.454
	24.76	0.2005	25.0322	1.3279	25.0322	2.4459
	24.78	0.2005	25.0524	1.3273	25.0524	2.4603
	24.8	0.2006	25.0727	1.3285	25.0727	2.4459
	24.82	0.2006	25.0929	1.324	25.0929	2.4531
	24.84	0.2007	25.1132	1.3384	25.1132	2.454
	24.86	0.2008	25.1334	1.3429	25.1334	2.445
	24.88	0.2009	25.1537	1.3405	25.1537	2.4603
	24.9	0.2011	25.1739	1.3612	25.1739	2.451
	24.92	0.2014	25.1942	1.3588	25.1942	2.4471
	24.94	0.2018	25.2144	1.3816	25.2144	2.4522
	24.96	0.2025	25.2347	1.3771	25.2347	2.4522
	24.98	0.2036	25.2549	1.3714	25.2549	2.4603
	25	0.2055	25.2752	1.3669	25.2752	2.4501
	25.02	0.2084	25.2954	1.3513	25.2954	2.4624
	25.04	0.212	25.3157	1.3561	25.3157	2.4747
	25.06	0.2142	25.3359	1.3315	25.3359	2.493
	25.08	0.2126	25.3562	1.3384	25.3562	2.5593
	25.1	0.2091	25.3764	1.3291	25.3764	2.5644
	25.12	0.206	25.3967	1.3264	25.3967	2.5512
	25.14	0.204	25.4169	1.3285	25.4169	2.5236
	25.16	0.2027	25.4372	1.3222	25.4372	2.5287
	25.18	0.202	25.4574	1.3246	25.4574	2.5092
	25.2	0.2015	25.4777	1.3291	25.4777	2.4837
	25.22	0.2012	25.4979	1.3252	25.4979	2.4816
	25.24	0.201	25.5182	1.3336	25.5182	2.4531
	25.26	0.2009	25.5384	1.3216	25.5384	2.4654
	25.28	0.2008	25.5587	1.3246	25.5587	2.4471
	25.3	0.2007	25.5789	1.3273	25.5789	2.4624
	25.32	0.2006	25.5992	1.3303	25.5992	2.4552
	25.34	0.2006	25.6194	1.3273	25.6194	2.4633
	25.36	0.2006	25.6397	1.3264	25.6397	2.4489
	25.38	0.2006	25.6599	1.3234	25.6599	2.454
	25.4	0.2005	25.6802	1.3207	25.6802	2.4387
	25.42	0.2006	25.7004	1.3195	25.7004	2.4603
	25.44	0.2006	25.7207	1.3252	25.7207	2.4561
	25.46	0.2006	25.7409	1.3279	25.7409	2.4459
	25.48	0.2007	25.7612	1.3264	25.7612	2.4531
	25.5	0.2007	25.7814	1.3279	25.7814	2.4489
	25.52	0.2008	25.8016	1.3342	25.8016	2.4438
	25.54	0.2009	25.8219	1.3435	25.8219	2.4603
	25.56	0.2011	25.8421	1.3441	25.8421	2.4561
	25.58	0.2015	25.8624	1.3525	25.8624	2.4552
	25.6	0.202	25.8826	1.3513	25.8826	2.4696
	25.62	0.2028	25.9029	1.3435	25.9029	2.4471
	25.64	0.2042	25.9231	1.3441	25.9231	2.4786
	25.66	0.2063	25.9434	1.3405	25.9434	2.4756
	25.68	0.2086	25.9636	1.3321	25.9636	2.4786
	25.7	0.2096	25.9839	1.3285	25.9839	2.5347
	25.72	0.2081	26.0041	1.3279	26.0041	2.5317
	25.74	0.2058	26.0244	1.3342	26.0244	2.5809
	25.76	0.2039	26.0446	1.3216	26.0446	2.5317
	25.78	0.2027	26.0649	1.3228	26.0649	2.5419
	25.8	0.202	26.0851	1.3258	26.0851	2.5062
	25.82	0.2016	26.1054	1.3372	26.1054	2.5125
	25.84	0.2014	26.1256	1.3348	26.1256	2.4879
	25.86	0.2013	26.1459	1.336	26.1459	2.4807
	25.88	0.2012	26.1661	1.3411	26.1661	2.4603
	25.9	0.2013	26.1864	1.3405	26.1864	2.4612
	25.92	0.2013	26.2066	1.3462	26.2066	2.451
	25.94	0.2015	26.2269	1.3594	26.2269	2.4582
	25.96	0.2017	26.2471	1.3651	26.2471	2.451
	25.98	0.2022	26.2674	1.3504	26.2674	2.4561
	26	0.2029	26.2876	1.3708	26.2876	2.4522
	26.02	0.204	26.3079	1.3687	26.3079	2.4654
	26.04	0.2057	26.3281	1.3639	26.3281	2.4675
	26.06	0.2074	26.3484	1.3801	26.3484	2.502
	26.08	0.2081	26.3686	1.3681	26.3686	2.5011
	26.1	0.2077	26.3889	1.3726	26.3889	2.5461
	26.12	0.2077	26.4091	1.3657	26.4091	2.5359
	26.14	0.209	26.4294	1.3675	26.4294	2.5155
	26.16	0.2118	26.4496	1.3504	26.4496	2.5419
	26.18	0.2152	26.4699	1.3423	26.4699	2.5398
	26.2	0.2162	26.4901	1.3372	26.4901	2.5572
	26.22	0.2133	26.5104	1.3303	26.5104	2.5695
	26.24	0.2093	26.5306	1.3315	26.5306	2.5827
	26.26	0.2062	26.5508	1.3228	26.5508	2.5521
	26.28	0.2041	26.5711	1.3252	26.5711	2.5236
	26.3	0.2029	26.5913	1.3246	26.5913	2.5032
	26.32	0.2022	26.6116	1.3303	26.6116	2.4939
	26.34	0.2017	26.6318	1.3252	26.6318	2.4714
	26.36	0.2014	26.6521	1.3183	26.6521	2.4696
	26.38	0.2012	26.6723	1.3165	26.6723	2.4777
	26.4	0.201	26.6926	1.3315	26.6926	2.4408
	26.42	0.2009	26.7128	1.3201	26.7128	2.451
	26.44	0.2008	26.7331	1.3165	26.7331	2.4612
	26.46	0.2007	26.7533	1.324	26.7533	2.4489
	26.48	0.2007	26.7736	1.3234	26.7736	2.4573
	26.5	0.2006	26.7938	1.3207	26.7938	2.454
	26.52	0.2006	26.8141	1.3201	26.8141	2.4654
	26.54	0.2006	26.8343	1.324	26.8343	2.4387
	26.56	0.2006	26.8546	1.3264	26.8546	2.454
	26.58	0.2005	26.8748	1.3234	26.8748	2.4531
	26.6	0.2005	26.8951	1.3246	26.8951	2.4438
	26.62	0.2005	26.9153	1.3327	26.9153	2.442
	26.64	0.2006	26.9356	1.3258	26.9356	2.454
	26.66	0.2006	26.9558	1.3252	26.9558	2.4501
	26.68	0.2006	26.9761	1.3264	26.9761	2.4645
	26.7	0.2006	26.9963	1.3153	26.9963	2.4612
	26.72	0.2007	27.0166	1.3327	27.0166	2.4489
	26.74	0.2007	27.0368	1.336	27.0368	2.4459
	26.76	0.2008	27.0571	1.3366	27.0571	2.4552
	26.78	0.2008	27.0773	1.3291	27.0773	2.4612
	26.8	0.2009	27.0976	1.3348	27.0976	2.4531
	26.82	0.201	27.1178	1.336	27.1178	2.4489
	26.84	0.2012	27.1381	1.3486	27.1381	2.451
	26.86	0.2014	27.1583	1.3789	27.1583	2.4645
	26.88	0.2017	27.1786	1.3783	27.1786	2.4471
	26.9	0.202	27.1988	1.3846	27.1988	2.4645
	26.92	0.2026	27.2191	1.3879	27.2191	2.4591
	26.94	0.2034	27.2393	1.3816	27.2393	2.4705
	26.96	0.2048	27.2596	1.3879	27.2596	2.4552
	26.98	0.2072	27.2798	1.3846	27.2798	2.4786
	27	0.2108	27.3001	1.4023	27.3001	2.4684
	27.02	0.2157	27.3203	1.3864	27.3203	2.4969
	27.04	0.2197	27.3405	1.3885	27.3405	2.5368
	27.06	0.2194	27.3608	1.3795	27.3608	2.5695
	27.08	0.2158	27.381	1.3624	27.381	2.6034
	27.1	0.2126	27.4013	1.3474	27.4013	2.5788
	27.12	0.2115	27.4215	1.3567	27.4215	2.5644
	27.14	0.2122	27.4418	1.3429	27.4418	2.5725
	27.16	0.2132	27.462	1.3348	27.462	2.6064
	27.18	0.212	27.4823	1.3321	27.4823	2.6034
	27.2	0.209	27.5025	1.3303	27.5025	2.6493
	27.22	0.2063	27.5228	1.3309	27.5228	2.6187
	27.24	0.2043	27.543	1.3291	27.543	2.5809
	27.26	0.2031	27.5633	1.324	27.5633	2.5707
	27.28	0.2023	27.5835	1.3222	27.5835	2.5359
	27.3	0.2018	27.6038	1.3222	27.6038	2.5113
	27.32	0.2015	27.624	1.3264	27.624	2.4867
	27.34	0.2013	27.6443	1.3258	27.6443	2.4624
	27.36	0.2011	27.6645	1.3189	27.6645	2.4582
	27.38	0.201	27.6848	1.3258	27.6848	2.4591
	27.4	0.2009	27.705	1.3252	27.705	2.4675
	27.42	0.2008	27.7253	1.3183	27.7253	2.4531
	27.44	0.2007	27.7455	1.3258	27.7455	2.454
	27.46	0.2007	27.7658	1.3258	27.7658	2.4531
	27.48	0.2007	27.786	1.3297	27.786	2.454
	27.5	0.2006	27.8063	1.3273	27.8063	2.4531
	27.52	0.2006	27.8265	1.3234	27.8265	2.4552
	27.54	0.2006	27.8468	1.3309	27.8468	2.4684
	27.56	0.2006	27.867	1.3234	27.867	2.4531
	27.58	0.2006	27.8873	1.3222	27.8873	2.4675
	27.6	0.2006	27.9075	1.3303	27.9075	2.448
	27.62	0.2007	27.9278	1.3297	27.9278	2.4531
	27.64	0.2007	27.948	1.3285	27.948	2.4603
	27.66	0.2007	27.9683	1.3291	27.9683	2.4471
	27.68	0.2007	27.9885	1.3342	27.9885	2.4489
	27.7	0.2008	28.0088	1.3291	28.0088	2.4552
	27.72	0.2009	28.029	1.3399	28.029	2.4522
	27.74	0.2009	28.0493	1.3327	28.0493	2.445
	27.76	0.2011	28.0695	1.348	28.0695	2.4459
	27.78	0.2012	28.0898	1.3498	28.0898	2.4573
	27.8	0.2014	28.11	1.3612	28.11	2.451
	27.82	0.2017	28.1302	1.3846	28.1302	2.4675
	27.84	0.2021	28.1505	1.3978	28.1505	2.4624
	27.86	0.2027	28.1707	1.4017	28.1707	2.4531
	27.88	0.2036	28.191	1.3978	28.191	2.454
	27.9	0.2051	28.2112	1.3771	28.2112	2.4531
	27.92	0.2077	28.2315	1.3708	28.2315	2.4837
	27.94	0.2117	28.2517	1.3561	28.2517	2.4858
	27.96	0.2174	28.272	1.3561	28.272	2.493
	27.98	0.2226	28.2922	1.3498	28.2922	2.5206
	28	0.2228	28.3125	1.3384	28.3125	2.5788
	28.02	0.2178	28.3327	1.3336	28.3327	2.6442
	28.04	0.212	28.353	1.3354	28.353	2.6646
	28.06	0.2079	28.3732	1.3246	28.3732	2.5767
	28.08	0.2052	28.3935	1.3348	28.3935	2.5809
	28.1	0.2037	28.4137	1.3234	28.4137	2.5491
	28.12	0.2028	28.434	1.3252	28.434	2.5257
	28.14	0.2022	28.4542	1.3273	28.4542	2.4981
	28.16	0.2018	28.4745	1.3228	28.4745	2.4552
	28.18	0.2015	28.4947	1.3291	28.4947	2.4747
	28.2	0.2013	28.515	1.3285	28.515	2.442
	28.22	0.2011	28.5352	1.3258	28.5352	2.4624
	28.24	0.201	28.5555	1.3195	28.5555	2.4654
	28.26	0.2009	28.5757	1.3207	28.5757	2.4552
	28.28	0.2008	28.596	1.3222	28.596	2.4522
	28.3	0.2008	28.6162	1.3252	28.6162	2.4552
	28.32	0.2007	28.6365	1.3222	28.6365	2.4471
	28.34	0.2007	28.6567	1.3228	28.6567	2.4552
	28.36	0.2007	28.677	1.3285	28.677	2.451
	28.38	0.2007	28.6972	1.3246	28.6972	2.4471
	28.4	0.2007	28.7175	1.3234	28.7175	2.4603
	28.42	0.2006	28.7377	1.3234	28.7377	2.4378
	28.44	0.2007	28.758	1.3303	28.758	2.4531
	28.46	0.2007	28.7782	1.3264	28.7782	2.4399
	28.48	0.2007	28.7985	1.3303	28.7985	2.4387
	28.5	0.2007	28.8187	1.3273	28.8187	2.4429
	28.52	0.2007	28.839	1.3309	28.839	2.4489
	28.54	0.2008	28.8592	1.3354	28.8592	2.4603
	28.56	0.2008	28.8795	1.3336	28.8795	2.4489
	28.58	0.2009	28.8997	1.3405	28.8997	2.4501
	28.6	0.201	28.9199	1.3372	28.9199	2.4591
	28.62	0.201	28.9402	1.3354	28.9402	2.4552
	28.64	0.2011	28.9604	1.3411	28.9604	2.445
	28.66	0.2012	28.9807	1.3561	28.9807	2.4612
	28.68	0.2014	29.0009	1.3561	29.0009	2.4408
	28.7	0.2016	29.0212	1.3816	29.0212	2.4663
	28.72	0.2019	29.0414	1.3909	29.0414	2.454
	28.74	0.2022	29.0617	1.3657	29.0617	2.448
	28.76	0.2027	29.0819	1.4068	29.0819	2.4501
	28.78	0.2034	29.1022	1.4011	29.1022	2.451
	28.8	0.2045	29.1224	1.4104	29.1224	2.4714
	28.82	0.2063	29.1427	1.3972	29.1427	2.4633
	28.84	0.2092	29.1629	1.4176	29.1629	2.4675
	28.86	0.2138	29.1832	1.4047	29.1832	2.4654
	28.88	0.2198	29.2034	1.4098	29.2034	2.4735
	28.9	0.2246	29.2237	1.3801	29.2237	2.5194
	28.92	0.2242	29.2439	1.384	29.2439	2.541
	28.94	0.2206	29.2642	1.3588	29.2642	2.5767
	28.96	0.2182	29.2844	1.3582	29.2844	2.5827
	28.98	0.2188	29.3047	1.3687	29.3047	2.5512
	29	0.2213	29.3249	1.3393	29.3249	2.5707
	29.02	0.2221	29.3452	1.3405	29.3452	2.541
	29.04	0.2185	29.3654	1.3354	29.3654	2.6298
	29.06	0.2132	29.3857	1.3342	29.3857	2.5809
	29.08	0.2091	29.4059	1.324	29.4059	2.547
	29.1	0.2063	29.4262	1.3309	29.4262	2.5245
	29.12	0.2046	29.4464	1.3384	29.4464	2.5338
	29.14	0.2036	29.4667	1.3372	29.4667	2.5164
	29.16	0.203	29.4869	1.3321	29.4869	2.4951
	29.18	0.2026	29.5072	1.3411	29.5072	2.4654
	29.2	0.2024	29.5274	1.3354	29.5274	2.4624
	29.22	0.2023	29.5477	1.3498	29.5477	2.454
	29.24	0.2022	29.5679	1.3606	29.5679	2.4633
	29.26	0.2022	29.5882	1.3624	29.5882	2.4489
	29.28	0.2024	29.6084	1.3834	29.6084	2.4531
	29.3	0.2026	29.6287	1.3807	29.6287	2.4561
	29.32	0.203	29.6489	1.3834	29.6489	2.4654
	29.34	0.2036	29.6691	1.3816	29.6691	2.4603
	29.36	0.2047	29.6894	1.3675	29.6894	2.4684
	29.38	0.2065	29.7096	1.3588	29.7096	2.4438
	29.4	0.2096	29.7299	1.3624	29.7299	2.4522
	29.42	0.2144	29.7501	1.3504	29.7501	2.4561
	29.44	0.2206	29.7704	1.3378	29.7704	2.4633
	29.46	0.225	29.7906	1.3258	29.7906	2.4765
	29.48	0.223	29.8109	1.3423	29.8109	2.5257
	29.5	0.217	29.8311	1.3279	29.8311	2.5329
	29.52	0.2114	29.8514	1.3315	29.8514	2.5296
	29.54	0.2075	29.8716	1.3315	29.8716	2.4939
	29.56	0.2052	29.8919	1.3285	29.8919	2.502
	29.58	0.2038	29.9121	1.3372	29.9121	2.493
	29.6	0.203	29.9324	1.3315	29.9324	2.4807
	29.62	0.2025	29.9526	1.3315	29.9526	2.4522
	29.64	0.2022	29.9729	1.3393	29.9729	2.4726
	29.66	0.202	29.9931	1.3366	29.9931	2.454
	29.68	0.2019	30.0134	1.3441	30.0134	2.4471
	29.7	0.202	30.0336	1.3327	30.0336	2.4489
	29.72	0.2023	30.0539	1.3456	30.0539	2.4501
	29.74	0.2028	30.0741	1.3354	30.0741	2.4561
	29.76	0.2036	30.0944	1.3309	30.0944	2.4459
	29.78	0.2045	30.1146	1.3441	30.1146	2.4603
	29.8	0.205	30.1349	1.3303	30.1349	2.4777
	29.82	0.2047	30.1551	1.3228	30.1551	2.4612
	29.84	0.2045	30.1754	1.3315	30.1754	2.4765
	29.86	0.205	30.1956	1.3279	30.1956	2.4735
	29.88	0.206	30.2159	1.3234	30.2159	2.4756
	29.9	0.2067	30.2361	1.3264	30.2361	2.4849
	29.92	0.2061	30.2564	1.3246	30.2564	2.4654
	29.94	0.2046	30.2766	1.3228	30.2766	2.4849
	29.96	0.2032	30.2969	1.3189	30.2969	2.4603
	29.98	0.2022	30.3171	1.3228	30.3171	2.4765
	30	0.2017	30.3374	1.3246	30.3374	2.4624
	30.02	0.2013	30.3576	1.3285	30.3576	2.4633
	30.04	0.2011	30.3779	1.3252	30.3779	2.4777
	30.06	0.201	30.3981	1.3183	30.3981	2.4522
	30.08	0.2009	30.4184	1.3252	30.4184	2.451
	30.1	0.2008	30.4386	1.3285	30.4386	2.454
	30.12	0.2008	30.4588	1.3216	30.4588	2.4603
	30.14	0.2008	30.4791	1.3348	30.4791	2.4471
	30.16	0.2008	30.4993	1.3423	30.4993	2.4489
	30.18	0.2009	30.5196	1.3321	30.5196	2.448
	30.2	0.201	30.5398	1.3336	30.5398	2.4399
	30.22	0.2012	30.5601	1.3315	30.5601	2.4399
	30.24	0.2015	30.5803	1.3336	30.5803	2.4408
	30.26	0.202	30.6006	1.3429	30.6006	2.4429
	30.28	0.2029	30.6208	1.3348	30.6208	2.4663
	30.3	0.2043	30.6411	1.3309	30.6411	2.4459
	30.32	0.2059	30.6613	1.3207	30.6613	2.4522
	30.34	0.2066	30.6816	1.324	30.6816	2.4561
	30.36	0.2057	30.7018	1.3246	30.7018	2.4654
	30.38	0.2041	30.7221	1.3246	30.7221	2.4726
	30.4	0.2028	30.7423	1.3315	30.7423	2.4735
	30.42	0.2019	30.7626	1.3291	30.7626	2.4849
	30.44	0.2014	30.7828	1.3321	30.7828	2.4684
	30.46	0.2011	30.8031	1.3315	30.8031	2.4645
	30.48	0.201	30.8233	1.3327	30.8233	2.4663
	30.5	0.2009	30.8436	1.3372	30.8436	2.4489
	30.52	0.2009	30.8638	1.3366	30.8638	2.448
	30.54	0.201	30.8841	1.336	30.8841	2.4471
	30.56	0.2011	30.9043	1.3291	30.9043	2.448
	30.58	0.2015	30.9246	1.3309	30.9246	2.4501
	30.6	0.202	30.9448	1.3303	30.9448	2.4501
	30.62	0.2029	30.9651	1.3315	30.9651	2.4489
	30.64	0.204	30.9853	1.3234	30.9853	2.4573
	30.66	0.2046	31.0056	1.3264	31.0056	2.4663
	30.68	0.2041	31.0258	1.3207	31.0258	2.4867
	30.7	0.203	31.0461	1.3228	31.0461	2.4798
	30.72	0.202	31.0663	1.3246	31.0663	2.4807
	30.74	0.2014	31.0866	1.3195	31.0866	2.4684
	30.76	0.201	31.1068	1.3252	31.1068	2.4735
	30.78	0.2007	31.1271	1.3159	31.1271	2.4561
	30.8	0.2006	31.1473	1.3228	31.1473	2.4531
	30.82	0.2005	31.1676	1.324	31.1676	2.4591
	30.84	0.2004	31.1878	1.3216	31.1878	2.4522
	30.86	0.2004	31.2081	1.3297	31.2081	2.4408
	30.88	0.2003	31.2283	1.3171	31.2283	2.445
	30.9	0.2003	31.2485	1.3201	31.2485	2.4438
	30.92	0.2003	31.2688	1.3273	31.2688	2.4369
	30.94	0.2003	31.289	1.3201	31.289	2.4306
	30.96	0.2003	31.3093	1.324	31.3093	2.445
	30.98	0.2003	31.3295	1.3246	31.3295	2.4522
	31	0.2003	31.3498	1.3366	31.3498	2.4336
	31.02	0.2003	31.37	1.3252	31.37	2.4408
	31.04	0.2004	31.3903	1.324	31.3903	2.4429
	31.06	0.2004	31.4105	1.3378	31.4105	2.4399
	31.08	0.2005	31.4308	1.3216	31.4308	2.4387
	31.1	0.2006	31.451	1.3228	31.451	2.454
	31.12	0.2009	31.4713	1.3264	31.4713	2.4348
	31.14	0.2013	31.4915	1.3336	31.4915	2.4369
	31.16	0.2019	31.5118	1.3246	31.5118	2.4327
	31.18	0.2024	31.532	1.3303	31.532	2.451
	31.2	0.2025	31.5523	1.3234	31.5523	2.4675
	31.22	0.202	31.5725	1.3273	31.5725	2.451
	31.24	0.2014	31.5928	1.3246	31.5928	2.4816
	31.26	0.201	31.613	1.3252	31.613	2.4552
	31.28	0.2007	31.6333	1.3264	31.6333	2.454
	31.3	0.2006	31.6535	1.3234	31.6535	2.4438
	31.32	0.2005	31.6738	1.3234	31.6738	2.4663
	31.34	0.2005	31.694	1.3342	31.694	2.4591
	31.36	0.2005	31.7143	1.3252	31.7143	2.4429
	31.38	0.2006	31.7345	1.3297	31.7345	2.451
	31.4	0.2007	31.7548	1.3201	31.7548	2.454
	31.42	0.2009	31.775	1.324	31.775	2.445
	31.44	0.2013	31.7953	1.3252	31.7953	2.445
	31.46	0.2019	31.8155	1.3246	31.8155	2.451
	31.48	0.2027	31.8358	1.3228	31.8358	2.4306
	31.5	0.2033	31.856	1.3195	31.856	2.4336
	31.52	0.2031	31.8763	1.324	31.8763	2.4624
	31.54	0.2023	31.8965	1.3234	31.8965	2.4612
	31.56	0.2016	31.9168	1.3216	31.9168	2.4459
	31.58	0.2011	31.937	1.324	31.937	2.4522
	31.6	0.2008	31.9573	1.3201	31.9573	2.442
	31.62	0.2006	31.9775	1.3297	31.9775	2.4501
	31.64	0.2005	31.9977	1.3315	31.9977	2.4459
	31.66	0.2004	32.018	1.3207	32.018	2.451
	31.68	0.2004	32.0382	1.3246	32.0382	2.4399
	31.7	0.2004	32.0585	1.3228	32.0585	2.4429
	31.72	0.2004	32.0787	1.3291	32.0787	2.4408
	31.74	0.2004	32.099	1.3285	32.099	2.4471
	31.76	0.2004	32.1192	1.3342	32.1192	2.4336
	31.78	0.2004	32.1395	1.3348	32.1395	2.4438
	31.8	0.2005	32.1597	1.3417	32.1597	2.4357
	31.82	0.2005	32.18	1.3384	32.18	2.4357
	31.84	0.2006	32.2002	1.3447	32.2002	2.4408
	31.86	0.2007	32.2205	1.3486	32.2205	2.4387
	31.88	0.2009	32.2407	1.3462	32.2407	2.4348
	31.9	0.2011	32.261	1.3423	32.261	2.4357
	31.92	0.2015	32.2812	1.3372	32.2812	2.4378
	31.94	0.2022	32.3015	1.3327	32.3015	2.4348
	31.96	0.2033	32.3217	1.3252	32.3217	2.4501
	31.98	0.205	32.342	1.3315	32.342	2.4573
	32	0.2071	32.3622	1.3309	32.3622	2.4378
	32.02	0.2084	32.3825	1.3348	32.3825	2.4675
	32.04	0.2076	32.4027	1.3222	32.4027	2.4765
	32.06	0.2056	32.423	1.3252	32.423	2.4798
	32.08	0.2037	32.4432	1.3258	32.4432	2.4828
	32.1	0.2025	32.4635	1.3258	32.4635	2.4654
	32.12	0.2017	32.4837	1.3252	32.4837	2.4591
	32.14	0.2013	32.504	1.3309	32.504	2.4726
	32.16	0.2011	32.5242	1.3246	32.5242	2.4645
	32.18	0.2009	32.5445	1.3321	32.5445	2.4489
	32.2	0.2008	32.5647	1.3246	32.5647	2.4408
	32.22	0.2008	32.585	1.3327	32.585	2.4387
	32.24	0.2008	32.6052	1.3354	32.6052	2.4501
	32.26	0.2008	32.6255	1.3348	32.6255	2.4348
	32.28	0.2009	32.6457	1.3303	32.6457	2.4459
	32.3	0.201	32.666	1.3285	32.666	2.4348
	32.32	0.2012	32.6862	1.3258	32.6862	2.4408
	32.34	0.2016	32.7065	1.3327	32.7065	2.4378
	32.36	0.2022	32.7267	1.3273	32.7267	2.4357
	32.38	0.2033	32.747	1.3279	32.747	2.442
	32.4	0.2048	32.7672	1.3246	32.7672	2.4531
	32.42	0.2062	32.7874	1.3246	32.7874	2.4408
	32.44	0.2063	32.8077	1.3252	32.8077	2.454
	32.46	0.205	32.8279	1.3285	32.8279	2.4591
	32.48	0.2034	32.8482	1.3222	32.8482	2.4552
	32.5	0.2023	32.8684	1.3246	32.8684	2.454
	32.52	0.2016	32.8887	1.3222	32.8887	2.4408
	32.54	0.2012	32.9089	1.3285	32.9089	2.4675
	32.56	0.2009	32.9292	1.3246	32.9292	2.445
	32.58	0.2008	32.9494	1.324	32.9494	2.4501
	32.6	0.2007	32.9697	1.3291	32.9697	2.4378
	32.62	0.2006	32.9899	1.3177	32.9899	2.4459
	32.64	0.2006	33.0102	1.3264	33.0102	2.4378
	32.66	0.2005	33.0304	1.3273	33.0304	2.4489
	32.68	0.2005	33.0507	1.3207	33.0507	2.4369
	32.7	0.2005	33.0709	1.3297	33.0709	2.445
	32.72	0.2006	33.0912	1.3189	33.0912	2.4399
	32.74	0.2006	33.1114	1.3297	33.1114	2.4318
	32.76	0.2007	33.1317	1.3252	33.1317	2.4408
	32.78	0.2009	33.1519	1.3297	33.1519	2.4387
	32.8	0.2012	33.1722	1.3195	33.1722	2.4408
	32.82	0.2015	33.1924	1.3258	33.1924	2.4336
	32.84	0.2016	33.2127	1.336	33.2127	2.4336
	32.86	0.2015	33.2329	1.3498	33.2329	2.4438
	32.88	0.2013	33.2532	1.3366	33.2532	2.4531
	32.9	0.2012	33.2734	1.3435	33.2734	2.4369
	32.92	0.2012	33.2937	1.3399	33.2937	2.4429
	32.94	0.2012	33.3139	1.3561	33.3139	2.4501
	32.96	0.2014	33.3342	1.3555	33.3342	2.442
	32.98	0.2017	33.3544	1.3612	33.3544	2.4429
	33	0.2021	33.3747	1.348	33.3747	2.4357
	33.02	0.2027	33.3949	1.3435	33.3949	2.4306
	33.04	0.2038	33.4152	1.3405	33.4152	2.4429
	33.06	0.2056	33.4354	1.3411	33.4354	2.4408
	33.08	0.2086	33.4557	1.3309	33.4557	2.4318
	33.1	0.213	33.4759	1.3348	33.4759	2.4531
	33.12	0.2177	33.4962	1.3246	33.4962	2.4489
	33.14	0.2193	33.5164	1.3258	33.5164	2.4777
	33.16	0.2159	33.5367	1.3321	33.5367	2.4858
	33.18	0.2111	33.5569	1.3195	33.5569	2.5053
	33.2	0.2074	33.5771	1.3207	33.5771	2.4888
	33.22	0.205	33.5974	1.3234	33.5974	2.4747
	33.24	0.2035	33.6176	1.3216	33.6176	2.4735
	33.26	0.2026	33.6379	1.3258	33.6379	2.4573
	33.28	0.202	33.6581	1.3273	33.6581	2.4645
	33.3	0.2016	33.6784	1.3216	33.6784	2.4489
	33.32	0.2013	33.6986	1.3216	33.6986	2.4459
	33.34	0.2011	33.7189	1.3138	33.7189	2.4429
	33.36	0.2009	33.7391	1.3153	33.7391	2.4459
	33.38	0.2008	33.7594	1.324	33.7594	2.4318
	33.4	0.2007	33.7796	1.3222	33.7796	2.4378
	33.42	0.2007	33.7999	1.3246	33.7999	2.4327
	33.44	0.2006	33.8201	1.3177	33.8201	2.4234
	33.46	0.2006	33.8404	1.3201	33.8404	2.4378
	33.48	0.2006	33.8606	1.3234	33.8606	2.4399
	33.5	0.2006	33.8809	1.324	33.8809	2.4285
	33.52	0.2007	33.9011	1.3201	33.9011	2.442
	33.54	0.2008	33.9214	1.3246	33.9214	2.4429
	33.56	0.2009	33.9416	1.324	33.9416	2.4378
	33.58	0.2013	33.9619	1.3285	33.9619	2.4429
	33.6	0.2017	33.9821	1.3132	33.9821	2.4225
	33.62	0.2021	34.0024	1.3234	34.0024	2.4378
	33.64	0.2021	34.0226	1.3315	34.0226	2.4369
	33.66	0.2018	34.0429	1.324	34.0429	2.442
	33.68	0.2013	34.0631	1.3279	34.0631	2.4399
	33.7	0.201	34.0834	1.3279	34.0834	2.4267
	33.72	0.2008	34.1036	1.3342	34.1036	2.4357
	33.74	0.2008	34.1239	1.3378	34.1239	2.4552
	33.76	0.2008	34.1441	1.3411	34.1441	2.4429
	33.78	0.2008	34.1644	1.3456	34.1644	2.4471
	33.8	0.2009	34.1846	1.3474	34.1846	2.4399
	33.82	0.201	34.2049	1.3474	34.2049	2.4429
	33.84	0.2013	34.2251	1.3441	34.2251	2.4387
	33.86	0.2018	34.2454	1.3423	34.2454	2.4531
	33.88	0.2025	34.2656	1.3393	34.2656	2.442
	33.9	0.2035	34.2859	1.3411	34.2859	2.445
	33.92	0.2044	34.3061	1.3291	34.3061	2.445
	33.94	0.2047	34.3264	1.3327	34.3264	2.451
	33.96	0.2048	34.3466	1.3303	34.3466	2.4552
	33.98	0.2054	34.3668	1.3189	34.3668	2.454
	34	0.2065	34.3871	1.3201	34.3871	2.451
	34.02	0.2073	34.4073	1.3216	34.4073	2.4696
	34.04	0.2064	34.4276	1.3264	34.4276	2.4786
	34.06	0.2047	34.4478	1.3234	34.4478	2.4777
	34.08	0.2032	34.4681	1.3309	34.4681	2.4816
	34.1	0.2022	34.4883	1.3195	34.4883	2.4429
	34.12	0.2016	34.5086	1.3309	34.5086	2.448
	34.14	0.2012	34.5288	1.3279	34.5288	2.445
	34.16	0.201	34.5491	1.3279	34.5491	2.4387
	34.18	0.2008	34.5693	1.3348	34.5693	2.4408
	34.2	0.2007	34.5896	1.3291	34.5896	2.4438
	34.22	0.2007	34.6098	1.3321	34.6098	2.4357
	34.24	0.2007	34.6301	1.3207	34.6301	2.454
	34.26	0.2007	34.6503	1.3258	34.6503	2.4378
	34.28	0.2007	34.6706	1.3297	34.6706	2.4438
	34.3	0.2008	34.6908	1.3273	34.6908	2.4369
	34.32	0.201	34.7111	1.3291	34.7111	2.4459
	34.34	0.2014	34.7313	1.3252	34.7313	2.4318
	34.36	0.2019	34.7516	1.3285	34.7516	2.4429
	34.38	0.2027	34.7718	1.324	34.7718	2.4348
	34.4	0.2034	34.7921	1.3201	34.7921	2.4459
	34.42	0.2034	34.8123	1.3273	34.8123	2.4408
	34.44	0.2027	34.8326	1.3336	34.8326	2.4408
	34.46	0.202	34.8528	1.3309	34.8528	2.4501
	34.48	0.2015	34.8731	1.3393	34.8731	2.4573
	34.5	0.2012	34.8933	1.3336	34.8933	2.4369
	34.52	0.2011	34.9136	1.3405	34.9136	2.4318
	34.54	0.2011	34.9338	1.3366	34.9338	2.4429
	34.56	0.2012	34.9541	1.3336	34.9541	2.4399
	34.58	0.2014	34.9743	1.3378	34.9743	2.4357
	34.6	0.2017	34.9946	1.3309	34.9946	2.4399
	34.62	0.2024	35.0148	1.3315	35.0148	2.4378
	34.64	0.2036	35.0351	1.3264	35.0351	2.442
	34.66	0.2053	35.0553	1.3258	35.0553	2.4561
	34.68	0.2073	35.0756	1.3246	35.0756	2.4471
	34.7	0.2082	35.0958	1.3195	35.0958	2.4645
	34.72	0.207	35.116	1.3252	35.116	2.4798
	34.74	0.2049	35.1363	1.3126	35.1363	2.4684
	34.76	0.2033	35.1565	1.3216	35.1565	2.4909
	34.78	0.2022	35.1768	1.3189	35.1768	2.4624
	34.8	0.2015	35.197	1.3222	35.197	2.451
	34.82	0.2011	35.2173	1.3297	35.2173	2.4675
	34.84	0.2009	35.2375	1.3201	35.2375	2.4663
	34.86	0.2008	35.2578	1.3273	35.2578	2.4522
	34.88	0.2006	35.278	1.3195	35.278	2.445
	34.9	0.2006	35.2983	1.3303	35.2983	2.4387
	34.92	0.2005	35.3185	1.3207	35.3185	2.4318
	34.94	0.2005	35.3388	1.3171	35.3388	2.4276
	34.96	0.2004	35.359	1.324	35.359	2.4357
	34.98	0.2004	35.3793	1.3207	35.3793	2.4318
	35	0.2004	35.3995	1.3273	35.3995	2.4348
	35.02	0.2004	35.4198	1.3228	35.4198	2.4369
	35.04	0.2004	35.44	1.3207	35.44	2.445
	35.06	0.2004	35.4603	1.3258	35.4603	2.4378
	35.08	0.2004	35.4805	1.3309	35.4805	2.4267
	35.1	0.2004	35.5008	1.3264	35.5008	2.4255
	35.12	0.2004	35.521	1.3246	35.521	2.4318
	35.14	0.2004	35.5413	1.3285	35.5413	2.4327
	35.16	0.2005	35.5615	1.3279	35.5615	2.4348
	35.18	0.2005	35.5818	1.3291	35.5818	2.4318
	35.2	0.2005	35.602	1.3354	35.602	2.4348
	35.22	0.2006	35.6223	1.3468	35.6223	2.4318
	35.24	0.2007	35.6425	1.3423	35.6425	2.4471
	35.26	0.2008	35.6628	1.3372	35.6628	2.4318
	35.28	0.2009	35.683	1.348	35.683	2.4369
	35.3	0.2011	35.7033	1.3513	35.7033	2.4306
	35.32	0.2013	35.7235	1.3492	35.7235	2.4369
	35.34	0.2017	35.7438	1.3411	35.7438	2.4276
	35.36	0.2023	35.764	1.3315	35.764	2.4327
	35.38	0.2034	35.7843	1.3411	35.7843	2.4327
	35.4	0.2052	35.8045	1.3327	35.8045	2.4336
	35.42	0.2077	35.8248	1.3309	35.8248	2.442
	35.44	0.2106	35.845	1.324	35.845	2.4552
	35.46	0.2117	35.8653	1.3366	35.8653	2.4561
	35.48	0.2099	35.8855	1.3366	35.8855	2.4714
	35.5	0.2071	35.9057	1.3228	35.9057	2.4867
	35.52	0.2049	35.926	1.3228	35.926	2.4633
	35.54	0.2035	35.9462	1.3252	35.9462	2.4633
	35.56	0.2026	35.9665	1.3309	35.9665	2.4624
	35.58	0.202	35.9867	1.3285	35.9867	2.4633
	35.6	0.2016	36.007	1.3264	36.007	2.4561
	35.62	0.2014	36.0272	1.3393	36.0272	2.4552
	35.64	0.2012	36.0475	1.336	36.0475	2.4378
	35.66	0.2011	36.0677	1.3462	36.0677	2.442
	35.68	0.2011	36.088	1.3537	36.088	2.4387
	35.7	0.2011	36.1082	1.3417	36.1082	2.4408
	35.72	0.2012	36.1285	1.3525	36.1285	2.4246
	35.74	0.2013	36.1487	1.3588	36.1487	2.4336
	35.76	0.2015	36.169	1.3567	36.169	2.451
	35.78	0.2017	36.1892	1.3486	36.1892	2.4378
	35.8	0.2021	36.2095	1.3504	36.2095	2.4459
	35.82	0.2028	36.2297	1.348	36.2297	2.4378
	35.84	0.204	36.25	1.3315	36.25	2.4357
	35.86	0.2059	36.2702	1.3321	36.2702	2.4459
	35.88	0.2088	36.2905	1.336	36.2905	2.4531
	35.9	0.2126	36.3107	1.3423	36.3107	2.4471
	35.92	0.2152	36.331	1.336	36.331	2.4675
	35.94	0.214	36.3512	1.3297	36.3512	2.4747
	35.96	0.2104	36.3715	1.3327	36.3715	2.4969
	35.98	0.207	36.3917	1.3303	36.3917	2.4837
	36	0.2048	36.412	1.3441	36.412	2.4828
	36.02	0.2035	36.4322	1.3336	36.4322	2.4684
	36.04	0.2028	36.4525	1.348	36.4525	2.4765
	36.06	0.2024	36.4727	1.3492	36.4727	2.4828
	36.08	0.2023	36.493	1.3372	36.493	2.4684
	36.1	0.2024	36.5132	1.3315	36.5132	2.4471
	36.12	0.2028	36.5335	1.3474	36.5335	2.4531
	36.14	0.2035	36.5537	1.3417	36.5537	2.4459
	36.16	0.2047	36.574	1.3327	36.574	2.4531
	36.18	0.2062	36.5942	1.3378	36.5942	2.4471
	36.2	0.2075	36.6145	1.3273	36.6145	2.4429
	36.22	0.2079	36.6347	1.3279	36.6347	2.454
	36.24	0.2081	36.655	1.3315	36.655	2.4633
	36.26	0.2093	36.6752	1.3228	36.6752	2.4714
	36.28	0.2108	36.6954	1.3216	36.6954	2.4756
	36.3	0.2109	36.7157	1.3273	36.7157	2.4726
	36.32	0.2087	36.7359	1.3195	36.7359	2.499
	36.34	0.206	36.7562	1.3234	36.7562	2.4858
	36.36	0.2041	36.7764	1.3216	36.7764	2.4798
	36.38	0.2028	36.7967	1.3201	36.7967	2.4684
	36.4	0.202	36.8169	1.3207	36.8169	2.4726
	36.42	0.2015	36.8372	1.3273	36.8372	2.4714
	36.44	0.2012	36.8574	1.3222	36.8574	2.4714
	36.46	0.201	36.8777	1.3234	36.8777	2.4561
	36.48	0.2009	36.8979	1.3177	36.8979	2.4561
	36.5	0.2008	36.9182	1.3252	36.9182	2.4429
	36.52	0.2007	36.9384	1.3201	36.9384	2.4297
	36.54	0.2006	36.9587	1.3228	36.9587	2.4399
	36.56	0.2006	36.9789	1.3189	36.9789	2.4357
	36.58	0.2005	36.9992	1.324	36.9992	2.4429
	36.6	0.2005	37.0194	1.3252	37.0194	2.4246
	36.62	0.2005	37.0397	1.3234	37.0397	2.4369
	36.64	0.2005	37.0599	1.3372	37.0599	2.4336
	36.66	0.2005	37.0802	1.3264	37.0802	2.4399
	36.68	0.2005	37.1004	1.3378	37.1004	2.4459
	36.7	0.2005	37.1207	1.3315	37.1207	2.4357
	36.72	0.2005	37.1409	1.3399	37.1409	2.4216
	36.74	0.2005	37.1612	1.336	37.1612	2.4318
	36.76	0.2006	37.1814	1.3315	37.1814	2.4318
	36.78	0.2006	37.2017	1.3384	37.2017	2.4318
	36.8	0.2007	37.2219	1.3252	37.2219	2.4387
	36.82	0.2009	37.2422	1.3336	37.2422	2.4306
	36.84	0.2012	37.2624	1.3234	37.2624	2.4387
	36.86	0.2017	37.2827	1.3285	37.2827	2.4369
	36.88	0.2025	37.3029	1.3216	37.3029	2.4471
	36.9	0.2036	37.3232	1.3234	37.3232	2.4369
	36.92	0.2048	37.3434	1.3207	37.3434	2.4501
	36.94	0.205	37.3637	1.3303	37.3637	2.448
	36.96	0.204	37.3839	1.3207	37.3839	2.454
	36.98	0.2028	37.4042	1.3222	37.4042	2.4612
	37	0.202	37.4244	1.3264	37.4244	2.448
	37.02	0.2014	37.4447	1.3291	37.4447	2.451
	37.04	0.201	37.4649	1.3228	37.4649	2.4459
	37.06	0.2008	37.4851	1.3342	37.4851	2.451
	37.08	0.2007	37.5054	1.3264	37.5054	2.4348
	37.1	0.2006	37.5256	1.3366	37.5256	2.4306
	37.12	0.2006	37.5459	1.3321	37.5459	2.4369
	37.14	0.2006	37.5661	1.3315	37.5661	2.442
	37.16	0.2006	37.5864	1.3315	37.5864	2.448
	37.18	0.2006	37.6066	1.3291	37.6066	2.4297
	37.2	0.2007	37.6269	1.3405	37.6269	2.4285
	37.22	0.2008	37.6471	1.3327	37.6471	2.4387
	37.24	0.2009	37.6674	1.3336	37.6674	2.4378
	37.26	0.2011	37.6876	1.3366	37.6876	2.4348
	37.28	0.2014	37.7079	1.3309	37.7079	2.4408
	37.3	0.202	37.7281	1.3309	37.7281	2.4357
	37.32	0.2029	37.7484	1.3336	37.7484	2.442
	37.34	0.2044	37.7686	1.3315	37.7686	2.4429
	37.36	0.2062	37.7889	1.3297	37.7889	2.4285
	37.38	0.2075	37.8091	1.3384	37.8091	2.445
	37.4	0.207	37.8294	1.3372	37.8294	2.4582
	37.42	0.2052	37.8496	1.3348	37.8496	2.4816
	37.44	0.2036	37.8699	1.3354	37.8699	2.4735
	37.46	0.2025	37.8901	1.3342	37.8901	2.4561
	37.48	0.2019	37.9104	1.3327	37.9104	2.4663
	37.5	0.2016	37.9306	1.336	37.9306	2.4663
	37.52	0.2015	37.9509	1.3342	37.9509	2.4603
	37.54	0.2016	37.9711	1.3177	37.9711	2.4438
	37.56	0.2019	37.9914	1.3222	37.9914	2.4501
	37.58	0.2025	38.0116	1.3264	38.0116	2.4399
	37.6	0.2035	38.0319	1.3171	38.0319	2.4369
	37.62	0.2051	38.0521	1.3291	38.0521	2.4378
	37.64	0.2066	38.0724	1.3234	38.0724	2.4336
	37.66	0.2068	38.0926	1.3144	38.0926	2.4489
	37.68	0.2055	38.1129	1.3144	38.1129	2.4714
	37.7	0.2038	38.1331	1.324	38.1331	2.4633
	37.72	0.2025	38.1534	1.3171	38.1534	2.4705
	37.74	0.2017	38.1736	1.3159	38.1736	2.454
	37.76	0.2012	38.1939	1.3165	38.1939	2.442
	37.78	0.2009	38.2141	1.3171	38.2141	2.454
	37.8	0.2007	38.2343	1.3258	38.2343	2.4429
	37.82	0.2006	38.2546	1.3201	38.2546	2.442
	37.84	0.2005	38.2748	1.3177	38.2748	2.4348
	37.86	0.2005	38.2951	1.3222	38.2951	2.4369
	37.88	0.2004	38.3153	1.3258	38.3153	2.4327
	37.9	0.2004	38.3356	1.3216	38.3356	2.4387
	37.92	0.2004	38.3558	1.3132	38.3558	2.4276
	37.94	0.2004	38.3761	1.3222	38.3761	2.4336
	37.96	0.2003	38.3963	1.3327	38.3963	2.442
	37.98	0.2003	38.4166	1.3285	38.4166	2.4306
	38	0.2004	38.4368	1.3222	38.4368	2.4318
	38.02	0.2004	38.4571	1.3222	38.4571	2.4276
	38.04	0.2004	38.4773	1.3201	38.4773	2.4387
	38.06	0.2005	38.4976	1.3297	38.4976	2.4471
	38.08	0.2006	38.5178	1.3279	38.5178	2.4459
	38.1	0.2007	38.5381	1.3246	38.5381	2.4327
	38.12	0.2006	38.5583	1.3315	38.5583	2.4438
	38.14	0.2006	38.5786	1.3291	38.5786	2.4378
	38.16	0.2005	38.5988	1.3372	38.5988	2.4348
	38.18	0.2005	38.6191	1.3378	38.6191	2.4357
	38.2	0.2006	38.6393	1.3468	38.6393	2.4369
	38.22	0.2007	38.6596	1.3417	38.6596	2.4336
	38.24	0.2008	38.6798	1.3264	38.6798	2.4318
	38.26	0.201	38.7001	1.3423	38.7001	2.442
	38.28	0.2013	38.7203	1.3405	38.7203	2.4378
	38.3	0.2017	38.7406	1.3399	38.7406	2.4327
	38.32	0.2024	38.7608	1.3279	38.7608	2.4408
	38.34	0.2034	38.7811	1.3297	38.7811	2.4297
	38.36	0.2042	38.8013	1.3348	38.8013	2.4459
	38.38	0.2048	38.8216	1.3216	38.8216	2.4573
	38.4	0.2056	38.8418	1.3183	38.8418	2.4573
	38.42	0.2069	38.8621	1.3285	38.8621	2.4459
	38.44	0.2082	38.8823	1.3252	38.8823	2.451
	38.46	0.2078	38.9026	1.324	38.9026	2.451
	38.48	0.206	38.9228	1.3222	38.9228	2.4888
	38.5	0.2041	38.9431	1.3252	38.9431	2.4786
	38.52	0.2027	38.9633	1.3234	38.9633	2.4714
	38.54	0.2019	38.9836	1.3222	38.9836	2.4696
	38.56	0.2014	39.0038	1.3216	39.0038	2.4471
	38.58	0.2011	39.024	1.3258	39.024	2.4603
	38.6	0.2009	39.0443	1.3222	39.0443	2.4675
	38.62	0.2008	39.0645	1.3216	39.0645	2.451
	38.64	0.2007	39.0848	1.324	39.0848	2.4387
	38.66	0.2007	39.105	1.324	39.105	2.4471
	38.68	0.2007	39.1253	1.324	39.1253	2.4348
	38.7	0.2008	39.1455	1.3228	39.1455	2.4459
	38.72	0.2009	39.1658	1.3273	39.1658	2.4369
	38.74	0.2012	39.186	1.336	39.186	2.445
	38.76	0.2016	39.2063	1.3309	39.2063	2.4378
	38.78	0.2021	39.2265	1.3234	39.2265	2.4378
	38.8	0.2023	39.2468	1.3366	39.2468	2.4378
	38.82	0.202	39.267	1.336	39.267	2.4522
	38.84	0.2016	39.2873	1.3252	39.2873	2.4489
	38.86	0.2012	39.3075	1.3327	39.3075	2.4696
	38.88	0.2011	39.3278	1.3372	39.3278	2.4378
	38.9	0.201	39.348	1.3279	39.348	2.4327
	38.92	0.2011	39.3683	1.3207	39.3683	2.448
	38.94	0.2013	39.3885	1.3309	39.3885	2.4297
	38.96	0.2016	39.4088	1.3222	39.4088	2.442
	38.98	0.2022	39.429	1.3246	39.429	2.4561
	39	0.2033	39.4493	1.3354	39.4493	2.442
	39.02	0.2048	39.4695	1.3264	39.4695	2.4387
	39.04	0.2066	39.4898	1.3201	39.4898	2.442
	39.06	0.2074	39.51	1.3315	39.51	2.4603
	39.08	0.2065	39.5303	1.3246	39.5303	2.4696
	39.1	0.205	39.5505	1.3228	39.5505	2.4675
	39.12	0.2039	39.5708	1.3228	39.5708	2.4573
	39.14	0.2032	39.591	1.3228	39.591	2.4591
	39.16	0.2025	39.6113	1.3264	39.6113	2.4471
	39.18	0.2019	39.6315	1.3207	39.6315	2.4552
	39.2	0.2014	39.6518	1.324	39.6518	2.4522
	39.22	0.2011	39.672	1.3222	39.672	2.4522
	39.24	0.2008	39.6923	1.3228	39.6923	2.4408
	39.26	0.2007	39.7125	1.3195	39.7125	2.448
	39.28	0.2006	39.7328	1.3222	39.7328	2.4429
	39.3	0.2006	39.753	1.3234	39.753	2.4369
	39.32	0.2005	39.7732	1.3315	39.7732	2.4327
	39.34	0.2005	39.7935	1.3246	39.7935	2.4438
	39.36	0.2005	39.8137	1.3258	39.8137	2.4267
	39.38	0.2005	39.834	1.3246	39.834	2.4318
	39.4	0.2005	39.8542	1.3273	39.8542	2.4318
	39.42	0.2005	39.8745	1.3285	39.8745	2.4327
	39.44	0.2005	39.8947	1.3378	39.8947	2.4297
	39.46	0.2005	39.915	1.3429	39.915	2.4378
	39.48	0.2006	39.9352	1.3417	39.9352	2.4267
	39.5	0.2006	39.9555	1.3498	39.9555	2.4408
	39.52	0.2007	39.9757	1.3513	39.9757	2.4276
	39.54	0.2008	39.996	1.3468	39.996	2.4297
	39.56	0.2009	40.0162	1.3	40.0162	2.4429
	39.58	0.2011
	39.6	0.2014
	39.62	0.2018
	39.64	0.2024
	39.66	0.2035
	39.68	0.2053
	39.7	0.208
	39.72	0.2116
	39.74	0.2141
	39.76	0.2131
	39.78	0.2096
	39.8	0.2065
	39.82	0.2043
	39.84	0.203
	39.86	0.2022
	39.88	0.2017
	39.9	0.2014
	39.92	0.2012
	39.94	0.201
	39.96	0.201
	39.98	0.2009
	40	0.2009
	40.02	0.201
	40.04	0.2011
	40.06	0.2013
	40.08	0.2016
	40.1	0.2023
	40.12	0.2032
	40.14	0.2046
	40.16	0.2058
	40.18	0.2057
	40.2	0.2045
	40.22	0.2033
	40.24	0.2024
	40.26	0.202
	40.28	0.2019
	40.3	0.2019
	40.32	0.2023
	40.34	0.2031
	40.36	0.2044
	40.38	0.2064
	40.4	0.209
	40.42	0.2105
	40.44	0.2093
	40.46	0.2067
	40.48	0.2045
	40.5	0.2029
	40.52	0.202
	40.54	0.2015
	40.56	0.2011
	40.58	0.2009
	40.6	0.2008
	40.62	0.2007
	40.64	0.2006
	40.66	0.2005
	40.68	0.2005
	40.7	0.2004
	40.72	0.2004
	40.74	0.2004
	40.76	0.2005
	40.78	0.2005
	40.8	0.2007
	40.82	0.2008
	40.84	0.2009
	40.86	0.2008
	40.88	0.2006
	40.9	0.2005
	40.92	0.2004
	40.94	0.2004
	40.96	0.2004
	40.98	0.2004
	41	0.2004
	41.02	0.2005
	41.04	0.2006
	41.06	0.2008
	41.08	0.2011
	41.1	0.2013
	41.12	0.2017
	41.14	0.2022
	41.16	0.2027
	41.18	0.2028
	41.2	0.2022
	41.22	0.2015
	41.24	0.2011
	41.26	0.2008
	41.28	0.2006
	41.3	0.2005
	41.32	0.2005
	41.34	0.2004
	41.36	0.2004
	41.38	0.2005
	41.4	0.2006
	41.42	0.2007
	41.44	0.201
	41.46	0.2014
	41.48	0.2019
	41.5	0.2023
	41.52	0.202
	41.54	0.2015
	41.56	0.2011
	41.58	0.2008
	41.6	0.2007
	41.62	0.2006
	41.64	0.2007
	41.66	0.2008
	41.68	0.201
	41.7	0.2014
	41.72	0.2019
	41.74	0.2024
	41.76	0.2024
	41.78	0.202
	41.8	0.2017
	41.82	0.2014
	41.84	0.2012
	41.86	0.201
	41.88	0.2007
	41.9	0.2006
	41.92	0.2005
	41.94	0.2004
	41.96	0.2004
	41.98	0.2004
	42	0.2004
	42.02	0.2004
	42.04	0.2004
	42.06	0.2004
	42.08	0.2005
	42.1	0.2006
	42.12	0.2007
	42.14	0.2008
	42.16	0.2009
	42.18	0.2009
	42.2	0.2009
	42.22	0.201
	42.24	0.2011
	42.26	0.2013
	42.28	0.2016
	42.3	0.202
	42.32	0.2028
	42.34	0.204
	42.36	0.2057
	42.38	0.208
	42.4	0.2099
	42.42	0.211
	42.44	0.2124
	42.46	0.2146
	42.48	0.2155
	42.5	0.2131
	42.52	0.2093
	42.54	0.2062
	42.56	0.2042
	42.58	0.203
	42.6	0.2023
	42.62	0.2018
	42.64	0.2016
	42.66	0.2014
	42.68	0.2014
	42.7	0.2014
	42.72	0.2016
	42.74	0.2021
	42.76	0.2028
	42.78	0.2037
	42.8	0.2042
	42.82	0.2038
	42.84	0.2028
	42.86	0.202
	42.88	0.2015
	42.9	0.2012
	42.92	0.201
[truncated: 1,854 more rows]

## Sheet: Fig. 2c
	Fig. 2c (N2 sorption data)
	MOF-808				MOF-808-EDTA-Cu
	adsorption		desorption		adsorption		desorption
	Relative Pressure	Volume @ STP	Relative Pressure	Volume @ STP	Relative Pressure	Volume @ STP	Relative Pressure	Volume @ STP
	1.12143e-06	0.001	0.975685	539.558	4.39025e-06	-0.0013	0.97511	302.219
	1.48357e-06	3.6464	0.974157	539.211	4.97271e-06	-0.0012	0.973975	301.812
	5.41032e-06	22.9327	0.94761	539.339	5.27283e-06	-0.0008	0.950407	296.216
	1.49576e-05	49.4718	0.900115	538.283	1.48408e-05	32.0313	0.898718	291.986
	3.40977e-05	72.7978	0.849765	537.537	3.72574e-05	55.7606	0.848854	290.675
	7.67161e-05	89.7545	0.7998	537.118	5.49569e-05	62.4733	0.798569	289.42
	0.000214277	111.092	0.749905	536.63	7.749e-05	69.0868	0.751127	288.481
	0.000424466	128.861	0.69977	536.12	9.77465e-05	73.5233	0.700535	287.51
	0.000621169	140.103	0.649033	536.678	0.000200582	87.5647	0.650629	286.602
	0.000826678	148.774	0.599368	536.163	0.000306851	95.8455	0.600813	285.728
	0.00102946	155.364	0.549583	535.283	0.000401684	101.501	0.55048	284.787
	0.00200759	174.047	0.50005	534.103	0.000513819	107.061	0.500683	284.057
	0.00401154	191.997	0.449929	532.774	0.000598624	110.385	0.450744	283.061
	0.00611561	203.461	0.400129	531.069	0.000825163	117.898	0.400877	281.844
	0.00815594	212.237	0.350307	528.942	0.00101342	123.008	0.34846	280.457
	0.0100449	219.692	0.300167	527.03	0.0015018	133.536	0.298387	278.907
	0.0151829	235.922	0.249089	523.391	0.00200217	142.302	0.248821	277.08
	0.0204354	252.219	0.200006	518.78	0.00300481	156.403	0.199241	274.798
	0.0291496	279.918	0.150876	512.126	0.00400624	167.765	0.150198	271.91
	0.0342708	298.74	0.0999776	500.463	0.00502807	177.597	0.0990962	267.398
	0.0397469	324.232	0.0802267	492.487	0.00600454	185.648	0.0792777	264.812
	0.0412652	333.797	0.0597901	476.471	0.00813572	200.092	0.0602706	261.424
	0.0430797	347.038	0.0409422	336.035	0.0100065	210.054	0.0402851	255.828
	0.0442103	356.702	0.018768	249.333	0.0151376	228.797	0.0194958	238.173
	0.0451755	366.384	0.00467695	197.912	0.0200402	239.484	0.00491213	175.797
	0.0460484	375.878			0.0304973	251.1
	0.0470985	389.033			0.0357048	254.036
	0.0480489	402.069			0.039643	255.698
	0.0491738	418.236			0.0501435	259.069
	0.0502229	430.883			0.0609728	261.594
	0.0512976	443.557			0.0802032	264.859
	0.0523914	452.78			0.100855	267.398
	0.0534218	458.785			0.151175	271.595
	0.0542306	461.886			0.199748	274.438
	0.0551551	465.015			0.250435	276.602
	0.0562544	467.868			0.300959	278.31
	0.0575447	470.382			0.351394	279.75
	0.0586713	472.4			0.399013	280.858
	0.0598992	474.276			0.449081	281.94
	0.0615601	476.627			0.499205	282.835
	0.0635967	478.908			0.54914	283.77
	0.0657625	481.006			0.601215	284.953
	0.067903	482.783			0.649311	285.762
	0.0701122	484.45			0.69934	286.562
	0.079462	490.097			0.751499	287.467
	0.100236	498.411			0.801307	288.462
	0.150726	510.075			0.851122	289.593
	0.200546	516.476			0.899815	291.789
	0.249376	520.845			0.950347	295.789
	0.299862	523.982			0.97511	302.219
	0.350093	526.329
	0.400472	528.134
	0.449763	530.434
	0.500543	531.686
	0.550502	532.527
	0.600673	533.191
	0.650764	533.563
	0.700746	534.019
	0.750844	534.052
	0.799551	535.763
	0.850411	535.933
	0.900952	536.337
	0.950107	537.418
	0.975685	539.558

## Sheet: Fig. 2f
	Fig. 2f (UV-Vis data)
	MOF-808-EDTA-Cu		MOF-808-EDTA-Cu (HCl)
	Wavenember (cm-1)	Kubelka-Munk (arb. units)	Wavenember (cm-1)	Kubelka-Munk (arb. units)
	45454.5	-0.3838	45454.5	-0.6225
	45248.9	-0.3949	45248.9	-0.6204
	45045	-0.4038	45045	-0.6204
	44843	-0.4053	44843	-0.6204
	44642.9	-0.4068	44642.9	-0.6205
	44444.4	-0.4083	44444.4	-0.6205
	44247.8	-0.4098	44247.8	-0.6258
	44052.9	-0.403	44052.9	-0.6267
	43859.6	-0.3992	43859.6	-0.6244
	43668.1	-0.4052	43668.1	-0.6238
	43478.3	-0.3942	43478.3	-0.6312
	43290	-0.3902	43290	-0.6304
	43103.4	-0.3958	43103.4	-0.6287
	42918.5	-0.3981	42918.5	-0.627
	42735	-0.391	42735	-0.6254
	42553.2	-0.3862	42553.2	-0.6237
	42372.9	-0.3931	42372.9	-0.6232
	42194.1	-0.3892	42194.1	-0.6252
	42016.8	-0.3873	42016.8	-0.6263
	41841	-0.3923	41841	-0.6267
	41666.7	-0.3954	41666.7	-0.6318
	41493.8	-0.3867	41493.8	-0.6314
	41322.3	-0.3863	41322.3	-0.6311
	41152.3	-0.3894	41152.3	-0.6308
	40983.6	-0.3918	40983.6	-0.6305
	40816.3	-0.3909	40816.3	-0.6301
	40650.4	-0.39	40650.4	-0.6294
	40485.8	-0.3891	40485.8	-0.6267
	40322.6	-0.3883	40322.6	-0.625
	40160.6	-0.3889	40160.6	-0.6244
	40000	-0.3933	40000	-0.6229
	39840.6	-0.39	39840.6	-0.6214
	39682.5	-0.3889	39682.5	-0.6199
	39525.7	-0.3924	39525.7	-0.6184
	39370.1	-0.3986	39370.1	-0.6179
	39215.7	-0.4038	39215.7	-0.6201
	39062.5	-0.4088	39062.5	-0.624
	38910.5	-0.4138	38910.5	-0.6225
	38759.7	-0.4188	38759.7	-0.6206
	38610	-0.4261	38610	-0.6209
	38461.5	-0.4373	38461.5	-0.6243
	38314.2	-0.4433	38314.2	-0.6277
	38167.9	-0.4457	38167.9	-0.631
	38022.8	-0.4477	38022.8	-0.6343
	37878.8	-0.4502	37878.8	-0.6391
	37735.8	-0.4532	37735.8	-0.6452
	37594	-0.4561	37594	-0.6459
	37453.2	-0.4591	37453.2	-0.6455
	37313.4	-0.462	37313.4	-0.6516
	37174.7	-0.4638	37174.7	-0.6583
	37037	-0.4638	37037	-0.6607
	36900.4	-0.4628	36900.4	-0.6594
	36764.7	-0.4658	36764.7	-0.6593
	36630	-0.4625	36630	-0.6579
	36496.4	-0.4597	36496.4	-0.658
	36363.6	-0.4607	36363.6	-0.6587
	36231.9	-0.4617	36231.9	-0.6524
	36101.1	-0.4627	36101.1	-0.6563
	35971.2	-0.4637	35971.2	-0.6542
	35842.3	-0.4623	35842.3	-0.6503
	35714.3	-0.4584	35714.3	-0.6465
	35587.2	-0.4544	35587.2	-0.6425
	35461	-0.4637	35461	-0.6411
	35335.7	-0.4624	35335.7	-0.641
	35211.3	-0.4607	35211.3	-0.6374
	35087.7	-0.4614	35087.7	-0.6321
	34965	-0.462	34965	-0.6304
	34843.2	-0.4627	34843.2	-0.6277
	34722.2	-0.4633	34722.2	-0.6278
	34602.1	-0.4636	34602.1	-0.6266
	34482.8	-0.4667	34482.8	-0.624
	34364.3	-0.4743	34364.3	-0.6218
	34246.6	-0.4757	34246.6	-0.6218
	34129.7	-0.4834	34129.7	-0.6229
	34013.6	-0.4897	34013.6	-0.6242
	33898.3	-0.4947	33898.3	-0.6255
	33783.8	-0.4997	33783.8	-0.6268
	33670	-0.5046	33670	-0.6281
	33557	-0.5094	33557	-0.6299
	33444.8	-0.5183	33444.8	-0.6343
	33333.3	-0.5286	33333.3	-0.6382
	33222.6	-0.5385	33222.6	-0.6415
	33112.6	-0.5478	33112.6	-0.6493
	33003.3	-0.5631	33003.3	-0.6569
	32894.7	-0.5744	32894.7	-0.6644
	32786.9	-0.5843	32786.9	-0.6717
	32679.7	-0.5941	32679.7	-0.678
	32573.3	-0.6032	32573.3	-0.6821
	32467.5	-0.6127	32467.5	-0.6964
	32362.5	-0.6218	32362.5	-0.7056
	32258.1	-0.6321	32258.1	-0.7127
	32154.3	-0.6423	32154.3	-0.7191
	32051.3	-0.6502	32051.3	-0.7257
	31948.9	-0.6577	31948.9	-0.7322
	31847.1	-0.666	31847.1	-0.7387
	31746	-0.6725	31746	-0.745
	31645.6	-0.6802	31645.6	-0.7505
	31545.7	-0.6904	31545.7	-0.7554
	31446.5	-0.6962	31446.5	-0.7627
	31348	-0.7037	31348	-0.7657
	31250	-0.7124	31250	-0.7692
	31152.6	-0.7211	31152.6	-0.7734
	31055.9	-0.7294	31055.9	-0.7777
	30959.8	-0.7374	30959.8	-0.7819
	30864.2	-0.7455	30864.2	-0.7861
	30769.2	-0.7545	30769.2	-0.7903
	30674.8	-0.7634	30674.8	-0.7948
	30581	-0.7719	30581	-0.7993
	30487.8	-0.7802	30487.8	-0.803
	30395.1	-0.7883	30395.1	-0.8043
	30303	-0.7963	30303	-0.8068
	30211.5	-0.803	30211.5	-0.8103
	30120.5	-0.81	30120.5	-0.8141
	30030	-0.82	30030	-0.818
	29940.1	-0.8302	29940.1	-0.8218
	29850.7	-0.8399	29850.7	-0.8256
	29761.9	-0.8484	29761.9	-0.8272
	29673.6	-0.8562	29673.6	-0.8271
	29585.8	-0.8638	29585.8	-0.8268
	29498.5	-0.8713	29498.5	-0.8303
	29411.8	-0.8787	29411.8	-0.8324
	29325.5	-0.8865	29325.5	-0.8342
	29239.8	-0.8943	29239.8	-0.8358
	29154.5	-0.9015	29154.5	-0.8369
	29069.8	-0.9082	29069.8	-0.8365
	28985.5	-0.9177	28985.5	-0.8373
	28901.7	-0.9263	28901.7	-0.8406
	28818.4	-0.934	28818.4	-0.8434
	28735.6	-0.9415	28735.6	-0.8423
	28653.3	-0.9489	28653.3	-0.8421
	28571.4	-0.9561	28571.4	-0.8453
	28490	-0.9621	28490	-0.8447
	28409.1	-0.9692	28409.1	-0.8448
	28328.6	-0.9781	28328.6	-0.8479
	28248.6	-0.9819	28248.6	-0.8419
	28169	-0.9869	28169	-0.8435
	28089.9	-0.9931	28089.9	-0.8442
	28011.2	-0.9998	28011.2	-0.8433
	27933	-1.0065	27933	-0.8414
	27855.2	-1.013	27855.2	-0.8399
	27777.8	-1.0194	27777.8	-0.8389
	27700.8	-1.0257	27700.8	-0.8352
	27624.3	-1.0319	27624.3	-0.8313
	27548.2	-1.0381	27548.2	-0.83
	27472.5	-1.0441	27472.5	-0.8326
	27397.3	-1.0457	27397.3	-0.8215
	27322.4	-1.0519	27322.4	-0.8201
	27248	-1.0571	27248	-0.8162
	27173.9	-1.0606	27173.9	-0.8101
	27100.3	-1.0652	27100.3	-0.8101
	27027	-1.0697	27027	-0.8025
	26954.2	-1.0742	26954.2	-0.7965
	26881.7	-1.0786	26881.7	-0.7941
	26809.7	-1.083	26809.7	-0.7922
	26738	-1.0872	26738	-0.7862
	26666.7	-1.0903	26666.7	-0.7814
	26595.7	-1.0936	26595.7	-0.7778
	26525.2	-1.0974	26525.2	-0.7733
	26455	-1.1005	26455	-0.769
	26385.2	-1.1018	26385.2	-0.7661
	26315.8	-1.1042	26315.8	-0.7589
	26246.7	-1.1066	26246.7	-0.7517
	26178	-1.109	26178	-0.7462
	26109.7	-1.1114	26109.7	-0.7437
	26041.7	-1.1142	26041.7	-0.7443
	25974	-1.1198	25974	-0.7434
	25906.7	-1.1231	25906.7	-0.7371
	25839.8	-1.1242	25839.8	-0.7333
	25773.2	-1.1251	25773.2	-0.7313
	25706.9	-1.1271	25706.9	-0.7293
	25641	-1.1295	25641	-0.7273
	25575.4	-1.1318	25575.4	-0.7253
	25510.2	-1.1341	25510.2	-0.7225
	25445.3	-1.1364	25445.3	-0.7212
	25380.7	-1.1388	25380.7	-0.7218
	25316.5	-1.1412	25316.5	-0.721
	25252.5	-1.1416	25252.5	-0.722
	25188.9	-1.1419	25188.9	-0.724
	25125.6	-1.143	25125.6	-0.7264
	25062.7	-1.1446	25062.7	-0.7287
	25000	-1.1449	25000	-0.7311
	24937.7	-1.1482	24937.7	-0.7334
	24875.6	-1.1488	24875.6	-0.7338
	24813.9	-1.1493	24813.9	-0.7352
	24752.5	-1.1504	24752.5	-0.7379
	24691.4	-1.1513	24691.4	-0.74
	24630.5	-1.1522	24630.5	-0.7424
	24570	-1.153	24570	-0.7464
	24509.8	-1.1539	24509.8	-0.7498
	24449.9	-1.1546	24449.9	-0.7533
	24390.2	-1.1551	24390.2	-0.7584
	24330.9	-1.1559	24330.9	-0.7628
	24271.8	-1.1567	24271.8	-0.7671
	24213.1	-1.1572	24213.1	-0.7713
	24154.6	-1.1576	24154.6	-0.7756
	24096.4	-1.1583	24096.4	-0.7805
	24038.5	-1.1589	24038.5	-0.786
	23980.8	-1.1596	23980.8	-0.7909
	23923.4	-1.1602	23923.4	-0.7957
	23866.3	-1.1606	23866.3	-0.8008
	23809.5	-1.1607	23809.5	-0.8062
	23753	-1.161	23753	-0.8108
	23696.7	-1.1621	23696.7	-0.8163
	23640.7	-1.1626	23640.7	-0.8217
	23584.9	-1.1628	23584.9	-0.8271
	23529.4	-1.163	23529.4	-0.8324
	23474.2	-1.1631	23474.2	-0.8376
	23419.2	-1.1633	23419.2	-0.8427
	23364.5	-1.1634	23364.5	-0.8487
	23310	-1.1634	23310	-0.8539
	23255.8	-1.1632	23255.8	-0.8586
	23201.9	-1.1632	23201.9	-0.8633
	23148.1	-1.1637	23148.1	-0.8685
	23094.7	-1.1638	23094.7	-0.8735
	23041.5	-1.1638	23041.5	-0.8785
	22988.5	-1.1637	22988.5	-0.8835
	22935.8	-1.1637	22935.8	-0.8884
	22883.3	-1.1636	22883.3	-0.8935
	22831.1	-1.1636	22831.1	-0.8985
	22779	-1.1637	22779	-0.9039
	22727.3	-1.1639	22727.3	-0.9094
	22675.7	-1.1639	22675.7	-0.915
	22624.4	-1.1638	22624.4	-0.9207
	22573.4	-1.164	22573.4	-0.9263
	22522.5	-1.1639	22522.5	-0.9319
	22471.9	-1.164	22471.9	-0.9374
	22421.5	-1.164	22421.5	-0.9429
	22371.4	-1.1636	22371.4	-0.9487
	22321.4	-1.1637	22321.4	-0.9544
	22271.7	-1.1639	22271.7	-0.9599
	22222.2	-1.1635	22222.2	-0.9653
	22172.9	-1.1629	22172.9	-0.9709
	22123.9	-1.1626	22123.9	-0.9768
	22075.1	-1.1631	22075.1	-0.9827
	22026.4	-1.1631	22026.4	-0.9884
	21978	-1.1626	21978	-0.9941
	21929.8	-1.1621	21929.8	-1.0001
	21881.8	-1.1618	21881.8	-1.0064
	21834.1	-1.1615	21834.1	-1.0125
	21786.5	-1.1612	21786.5	-1.0185
	21739.1	-1.1609	21739.1	-1.0242
	21692	-1.1606	21692	-1.0301
	21645	-1.1603	21645	-1.0361
	21598.3	-1.1599	21598.3	-1.0421
	21551.7	-1.1595	21551.7	-1.048
	21505.4	-1.1592	21505.4	-1.0538
	21459.2	-1.1588	21459.2	-1.0596
	21413.3	-1.1585	21413.3	-1.0654
	21367.5	-1.1582	21367.5	-1.0715
	21322	-1.1579	21322	-1.0776
	21276.6	-1.1576	21276.6	-1.0837
	21231.4	-1.1573	21231.4	-1.0898
	21186.4	-1.1572	21186.4	-1.096
	21141.6	-1.1569	21141.6	-1.1022
	21097	-1.1569	21097	-1.1082
	21052.6	-1.1569	21052.6	-1.1142
	21008.4	-1.1568	21008.4	-1.12
	20964.4	-1.1566	20964.4	-1.1258
	20920.5	-1.1564	20920.5	-1.1311
	20876.8	-1.1562	20876.8	-1.1366
	20833.3	-1.156	20833.3	-1.1418
	20790	-1.1558	20790	-1.147
	20746.9	-1.1555	20746.9	-1.1521
	20703.9	-1.1553	20703.9	-1.1572
	20661.2	-1.1549	20661.2	-1.162
	20618.6	-1.1545	20618.6	-1.1668
	20576.1	-1.1541	20576.1	-1.1715
	20533.9	-1.1537	20533.9	-1.1762
	20491.8	-1.1534	20491.8	-1.1809
	20449.9	-1.153	20449.9	-1.1852
	20408.2	-1.1527	20408.2	-1.1894
	20366.6	-1.1521	20366.6	-1.1935
	20325.2	-1.1513	20325.2	-1.1974
	20284	-1.1509	20284	-1.2012
	20242.9	-1.1503	20242.9	-1.2047
	20202	-1.1497	20202	-1.2083
	20161.3	-1.1491	20161.3	-1.2118
	20120.7	-1.1484	20120.7	-1.2152
	20080.3	-1.1477	20080.3	-1.2187
	20040.1	-1.1469	20040.1	-1.2222
	20000	-1.1462	20000	-1.2254
	19960.1	-1.1454	19960.1	-1.2285
	19920.3	-1.1447	19920.3	-1.2316
	19880.7	-1.1439	19880.7	-1.2346
	19841.3	-1.143	19841.3	-1.2371
	19802	-1.142	19802	-1.2396
	19762.8	-1.1411	19762.8	-1.2421
	19723.9	-1.1401	19723.9	-1.2446
	19685	-1.1392	19685	-1.2471
	19646.4	-1.1383	19646.4	-1.2493
	19607.8	-1.1373	19607.8	-1.2514
	19569.5	-1.1363	19569.5	-1.2533
	19531.2	-1.1352	19531.2	-1.2551
	19493.2	-1.1342	19493.2	-1.257
	19455.3	-1.133	19455.3	-1.2586
	19417.5	-1.132	19417.5	-1.2603
	19379.8	-1.1308	19379.8	-1.2619
	19342.4	-1.1296	19342.4	-1.2635
	19305	-1.1284	19305	-1.2651
	19267.8	-1.1274	19267.8	-1.2667
	19230.8	-1.126	19230.8	-1.2679
	19193.9	-1.1246	19193.9	-1.269
	19157.1	-1.1234	19157.1	-1.2701
	19120.5	-1.1221	19120.5	-1.2713
	19084	-1.1207	19084	-1.2723
	19047.6	-1.1194	19047.6	-1.2733
	19011.4	-1.1181	19011.4	-1.2742
	18975.3	-1.1168	18975.3	-1.2752
	18939.4	-1.1154	18939.4	-1.2761
	18903.6	-1.1137	18903.6	-1.2768
	18867.9	-1.1123	18867.9	-1.2777
	18832.4	-1.1109	18832.4	-1.2786
	18797	-1.1093	18797	-1.2794
	18761.7	-1.1077	18761.7	-1.2801
	18726.6	-1.106	18726.6	-1.2806
	18691.6	-1.1044	18691.6	-1.2812
	18656.7	-1.1028	18656.7	-1.2817
	18622	-1.1012	18622	-1.2823
	18587.4	-1.0995	18587.4	-1.2828
	18552.9	-1.0979	18552.9	-1.2832
	18518.5	-1.0962	18518.5	-1.2837
	18484.3	-1.0945	18484.3	-1.2841
	18450.2	-1.0929	18450.2	-1.2845
	18416.2	-1.0912	18416.2	-1.2848
	18382.4	-1.0894	18382.4	-1.2851
	18348.6	-1.0875	18348.6	-1.2853
	18315	-1.0859	18315	-1.2855
	18281.5	-1.0842	18281.5	-1.2857
	18248.2	-1.0824	18248.2	-1.286
	18214.9	-1.0806	18214.9	-1.2862
	18181.8	-1.079	18181.8	-1.2863
	18148.8	-1.077	18148.8	-1.2864
	18115.9	-1.0751	18115.9	-1.2866
	18083.2	-1.0733	18083.2	-1.2867
	18050.5	-1.0716	18050.5	-1.2868
	18018	-1.0696	18018	-1.2869
	17985.6	-1.0678	17985.6	-1.2868
	17953.3	-1.0659	17953.3	-1.2868
	17921.1	-1.0639	17921.1	-1.2869
	17889.1	-1.062	17889.1	-1.2869
	17857.1	-1.0602	17857.1	-1.2869
	17825.3	-1.0582	17825.3	-1.2869
	17793.6	-1.0562	17793.6	-1.2867
	17762	-1.0542	17762	-1.2866
	17730.5	-1.0522	17730.5	-1.2865
	17699.1	-1.0502	17699.1	-1.2864
	17667.8	-1.0481	17667.8	-1.2863
	17636.7	-1.0461	17636.7	-1.2861
	17605.6	-1.0441	17605.6	-1.286
	17574.7	-1.0421	17574.7	-1.2858
	17543.9	-1.0399	17543.9	-1.2857
	17513.1	-1.0379	17513.1	-1.2855
	17482.5	-1.0358	17482.5	-1.2853
	17452	-1.0337	17452	-1.2851
	17421.6	-1.0316	17421.6	-1.2849
	17391.3	-1.0295	17391.3	-1.2846
	17361.1	-1.0274	17361.1	-1.2843
	17331	-1.0254	17331	-1.2841
	17301	-1.0233	17301	-1.2839
	17271.2	-1.0212	17271.2	-1.2836
	17241.4	-1.019	17241.4	-1.2833
	17211.7	-1.0169	17211.7	-1.2829
	17182.1	-1.0149	17182.1	-1.2826
	17152.7	-1.0128	17152.7	-1.2823
	17123.3	-1.0107	17123.3	-1.2819
	17094	-1.0087	17094	-1.2816
	17064.8	-1.0066	17064.8	-1.2812
	17035.8	-1.0046	17035.8	-1.2809
	17006.8	-1.0026	17006.8	-1.2805
	16977.9	-1.0005	16977.9	-1.28
	16949.2	-0.9983	16949.2	-1.2796
	16920.5	-0.9962	16920.5	-1.2792
	16891.9	-0.994	16891.9	-1.2787
	16863.4	-0.9919	16863.4	-1.2783
	16835	-0.9897	16835	-1.2778
	16806.7	-0.9875	16806.7	-1.2772
	16778.5	-0.9853	16778.5	-1.2767
	16750.4	-0.9832	16750.4	-1.2762
	16722.4	-0.9811	16722.4	-1.2757
	16694.5	-0.9789	16694.5	-1.2752
	16666.7	-0.9768	16666.7	-1.2746
	16638.9	-0.9747	16638.9	-1.274
	16611.3	-0.9726	16611.3	-1.2734
	16583.7	-0.9704	16583.7	-1.2729
	16556.3	-0.9683	16556.3	-1.2723
	16528.9	-0.9661	16528.9	-1.2717
	16501.7	-0.964	16501.7	-1.2711
	16474.5	-0.9619	16474.5	-1.2705
	16447.4	-0.9598	16447.4	-1.2698
	16420.4	-0.9576	16420.4	-1.2692
	16393.4	-0.9555	16393.4	-1.2685
	16366.6	-0.9534	16366.6	-1.2678
	16339.9	-0.9512	16339.9	-1.2671
	16313.2	-0.9492	16313.2	-1.2665
	16286.6	-0.9472	16286.6	-1.2658
	16260.2	-0.9452	16260.2	-1.2651
	16233.8	-0.9431	16233.8	-1.2644
	16207.5	-0.9412	16207.5	-1.2637
	16181.2	-0.9392	16181.2	-1.2629
	16155.1	-0.9373	16155.1	-1.2622
	16129	-0.9353	16129	-1.2614
	16103.1	-0.9334	16103.1	-1.2607
	16077.2	-0.9315	16077.2	-1.26
	16051.4	-0.9295	16051.4	-1.2592
	16025.6	-0.9275	16025.6	-1.2584
	16000	-0.9255	16000	-1.2576
	15974.4	-0.9236	15974.4	-1.2568
	15949	-0.9215	15949	-1.2559
	15923.6	-0.9197	15923.6	-1.2551
	15898.3	-0.9178	15898.3	-1.2542
	15873	-0.9158	15873	-1.2534
	15847.9	-0.9139	15847.9	-1.2526
	15822.8	-0.9119	15822.8	-1.2518
	15797.8	-0.9101	15797.8	-1.2509
	15772.9	-0.9083	15772.9	-1.25
	15748	-0.9064	15748	-1.2491
	15723.3	-0.9045	15723.3	-1.2482
	15698.6	-0.9026	15698.6	-1.2472
	15674	-0.9007	15674	-1.2463
	15649.5	-0.8989	15649.5	-1.2453
	15625	-0.8971	15625	-1.2444
	15600.6	-0.8953	15600.6	-1.2434
	15576.3	-0.8935	15576.3	-1.2425
	15552.1	-0.8918	15552.1	-1.2415
	15528	-0.8901	15528	-1.2405
	15503.9	-0.8883	15503.9	-1.2395
	15479.9	-0.8866	15479.9	-1.2386
	15456	-0.8848	15456	-1.2377
	15432.1	-0.8831	15432.1	-1.2367
	15408.3	-0.8816	15408.3	-1.2358
	15384.6	-0.88	15384.6	-1.2348
	15361	-0.8783	15361	-1.2337
	15337.4	-0.8766	15337.4	-1.2326
	15313.9	-0.8748	15313.9	-1.2315
	15290.5	-0.8731	15290.5	-1.2303
	15267.2	-0.8713	15267.2	-1.229
	15243.9	-0.8695	15243.9	-1.2276
	15220.7	-0.8677	15220.7	-1.2262
	15197.6	-0.8658	15197.6	-1.2248
	15174.5	-0.864	15174.5	-1.2233
	15151.5	-0.8622	15151.5	-1.2219
	15128.6	-0.8605	15128.6	-1.2207
	15105.7	-0.8591	15105.7	-1.2195
	15083	-0.8578	15083	-1.2185
	15060.2	-0.8566	15060.2	-1.2175
	15037.6	-0.8554	15037.6	-1.2167
	15015	-0.8541	15015	-1.2158
	14992.5	-0.853	14992.5	-1.215
	14970.1	-0.852	14970.1	-1.2143
	14947.7	-0.8511	14947.7	-1.2136
	14925.4	-0.8501	14925.4	-1.2129
	14903.1	-0.8492	14903.1	-1.2122
	14881	-0.8483	14881	-1.2114
	14858.8	-0.8473	14858.8	-1.2107
	14836.8	-0.8463	14836.8	-1.2099
	14814.8	-0.8454	14814.8	-1.2091
	14792.9	-0.8445	14792.9	-1.2083
	14771	-0.8436	14771	-1.2075
	14749.3	-0.8427	14749.3	-1.2065
	14727.5	-0.8416	14727.5	-1.2055
	14705.9	-0.8406	14705.9	-1.2046
	14684.3	-0.8397	14684.3	-1.2036
	14662.8	-0.8387	14662.8	-1.2026
	14641.3	-0.8378	14641.3	-1.2016
	14619.9	-0.8368	14619.9	-1.2005
	14598.5	-0.8359	14598.5	-1.1995
	14577.3	-0.835	14577.3	-1.1985
	14556	-0.8341	14556	-1.1975
	14534.9	-0.8333	14534.9	-1.1964
	14513.8	-0.8325	14513.8	-1.1953
	14492.8	-0.8315	14492.8	-1.1943
	14471.8	-0.8306	14471.8	-1.1932
	14450.9	-0.8297	14450.9	-1.1921
	14430	-0.8289	14430	-1.191
	14409.2	-0.8281	14409.2	-1.1899
	14388.5	-0.8273	14388.5	-1.1888
	14367.8	-0.8265	14367.8	-1.1877
	14347.2	-0.8256	14347.2	-1.1865
	14326.6	-0.8248	14326.6	-1.1853
	14306.2	-0.8241	14306.2	-1.1844
	14285.7	-0.8233	14285.7	-1.1832
	14265.3	-0.8226	14265.3	-1.182
	14245	-0.822	14245	-1.1809
	14224.8	-0.8213	14224.8	-1.1797
	14204.5	-0.8206	14204.5	-1.1785
	14184.4	-0.8199	14184.4	-1.1775
	14164.3	-0.8192	14164.3	-1.1763
	14144.3	-0.8185	14144.3	-1.1751
	14124.3	-0.818	14124.3	-1.174
	14104.4	-0.8174	14104.4	-1.1729
	14084.5	-0.8168	14084.5	-1.1717
	14064.7	-0.8162	14064.7	-1.1706
	14044.9	-0.8156	14044.9	-1.1694
	14025.2	-0.8151	14025.2	-1.1682
	14005.6	-0.8146	14005.6	-1.1671
	13986	-0.8141	13986	-1.1659
	13966.5	-0.8135	13966.5	-1.1648
	13947	-0.8131	13947	-1.1637
	13927.6	-0.8126	13927.6	-1.1626
	13908.2	-0.8122	13908.2	-1.1615
	13888.9	-0.8117	13888.9	-1.1605
	13869.6	-0.8111	13869.6	-1.1593
	13850.4	-0.8107	13850.4	-1.1581
	13831.3	-0.8104	13831.3	-1.157
	13812.2	-0.81	13812.2	-1.1559
	13793.1	-0.8096	13793.1	-1.1548
	13774.1	-0.8092	13774.1	-1.1536
	13755.2	-0.8089	13755.2	-1.1526
	13736.3	-0.8086	13736.3	-1.1514
	13717.4	-0.8082	13717.4	-1.1502
	13698.6	-0.8077	13698.6	-1.149
	13679.9	-0.8075	13679.9	-1.1479
	13661.2	-0.8072	13661.2	-1.1467
	13642.6	-0.8069	13642.6	-1.1455
	13624	-0.8067	13624	-1.1444
	13605.4	-0.8064	13605.4	-1.1433
	13587	-0.8062	13587	-1.1422
	13568.5	-0.8058	13568.5	-1.1411
	13550.1	-0.8055	13550.1	-1.14
	13531.8	-0.8053	13531.8	-1.1389
	13513.5	-0.8052	13513.5	-1.1378
	13495.3	-0.805	13495.3	-1.1367
	13477.1	-0.8048	13477.1	-1.1356
	13459	-0.8046	13459	-1.1344
	13440.9	-0.8044	13440.9	-1.1333
	13422.8	-0.8042	13422.8	-1.1322
	13404.8	-0.8041	13404.8	-1.1311
	13386.9	-0.8039	13386.9	-1.13
	13369	-0.8038	13369	-1.1289
	13351.1	-0.8036	13351.1	-1.1279
	13333.3	-0.8034	13333.3	-1.1269
	13315.6	-0.8033	13315.6	-1.1257
	13297.9	-0.8032	13297.9	-1.1247
	13280.2	-0.8031	13280.2	-1.1237
	13262.6	-0.803	13262.6	-1.1228
	13245	-0.803	13245	-1.1218
	13227.5	-0.8029	13227.5	-1.1208
	13210	-0.8029	13210	-1.1199
	13192.6	-0.8029	13192.6	-1.1187
	13175.2	-0.8028	13175.2	-1.1176
	13157.9	-0.8028	13157.9	-1.1165
	13140.6	-0.8027	13140.6	-1.1154
	13123.4	-0.8029	13123.4	-1.1143
	13106.2	-0.8028	13106.2	-1.1132
	13089	-0.8028	13089	-1.1122
	13071.9	-0.8028	13071.9	-1.1112
	13054.8	-0.8028	13054.8	-1.1102
	13037.8	-0.8029	13037.8	-1.1092
	13020.8	-0.8029	13020.8	-1.1083
	13003.9	-0.8029	13003.9	-1.1073
	12987	-0.803	12987	-1.1063
	12970.2	-0.803	12970.2	-1.1053
	12953.4	-0.803	12953.4	-1.1043
	12936.6	-0.803	12936.6	-1.1032
	12919.9	-0.8031	12919.9	-1.1022
	12903.2	-0.8032	12903.2	-1.1012
	12886.6	-0.8034	12886.6	-1.1002
	12870	-0.8034	12870	-1.0993
	12853.5	-0.8035	12853.5	-1.0984
	12837	-0.8037	12837	-1.0974
	12820.5	-0.8038	12820.5	-1.0966
	12804.1	-0.804	12804.1	-1.0958
	12787.7	-0.8041	12787.7	-1.0949
	12771.4	-0.8042	12771.4	-1.0939
	12755.1	-0.8043	12755.1	-1.093
	12738.9	-0.8045	12738.9	-1.0921
	12722.6	-0.8046	12722.6	-1.0912
	12706.5	-0.8047	12706.5	-1.0904
	12690.4	-0.8049	12690.4	-1.0895
	12674.3	-0.8051	12674.3	-1.0886
	12658.2	-0.8053	12658.2	-1.0877
	12642.2	-0.8054	12642.2	-1.0867
	12626.3	-0.8056	12626.3	-1.0857
	12610.3	-0.8057	12610.3	-1.0849
	12594.5	-0.8059	12594.5	-1.0838
	12578.6	-0.8061	12578.6	-1.0829
	12562.8	-0.8063	12562.8	-1.082
	12547.1	-0.8065	12547.1	-1.0812
	12531.3	-0.8067	12531.3	-1.0803
	12515.6	-0.8069	12515.6	-1.0794
	12500	-0.8071	12500	-1.0786
	12484.4	-0.8072	12484.4	-1.0776
	12468.8	-0.8075	12468.8	-1.0767
	12453.3	-0.8077	12453.3	-1.0759
	12437.8	-0.8079	12437.8	-1.0751
	12422.4	-0.8081	12422.4	-1.0742
	12406.9	-0.8083	12406.9	-1.0734
	12391.6	-0.8085	12391.6	-1.0725
	12376.2	-0.8088	12376.2	-1.0716
	12360.9	-0.809	12360.9	-1.0708
	12345.7	-0.8093	12345.7	-1.0699
	12330.5	-0.8096	12330.5	-1.0691
	12315.3	-0.8098	12315.3	-1.0684
	12300.1	-0.81	12300.1	-1.0676
	12285	-0.8102	12285	-1.0668
	12269.9	-0.8104	12269.9	-1.066
	12254.9	-0.8106	12254.9	-1.0651
	12239.9	-0.8109	12239.9	-1.0643
	12224.9	-0.8112	12224.9	-1.0635
	12210	-0.8114	12210	-1.0627
	12195.1	-0.8117	12195.1	-1.062
	12180.3	-0.812	12180.3	-1.0613
	12165.5	-0.8122	12165.5	-1.0604
	12150.7	-0.8125	12150.7	-1.0597
	12135.9	-0.8126	12135.9	-1.059
	12121.2	-0.8128	12121.2	-1.0581
	12106.5	-0.8131	12106.5	-1.0573
	12091.9	-0.8133	12091.9	-1.0564
	12077.3	-0.8136	12077.3	-1.0555
	12062.7	-0.8139	12062.7	-1.0547
	12048.2	-0.8142	12048.2	-1.054
	12033.7	-0.8144	12033.7	-1.0533
	12019.2	-0.8146	12019.2	-1.0525
	12004.8	-0.8148	12004.8	-1.0516
	11990.4	-0.8149	11990.4	-1.0507
	11976	-0.8153	11976	-1.05
	11961.7	-0.8156	11961.7	-1.0493
	11947.4	-0.8159	11947.4	-1.0485
	11933.2	-0.8161	11933.2	-1.0477
	11919	-0.8164	11919	-1.0469
	11904.8	-0.8165	11904.8	-1.0461
	11890.6	-0.8167	11890.6	-1.0453
	11876.5	-0.8169	11876.5	-1.0445
	11862.4	-0.8171	11862.4	-1.0437
	11848.3	-0.8176	11848.3	-1.0431
	11834.3	-0.8178	11834.3	-1.0424
	11820.3	-0.818	11820.3	-1.0417
	11806.4	-0.8181	11806.4	-1.0409
	11792.5	-0.8182	11792.5	-1.0401
	11778.6	-0.8185	11778.6	-1.0393
	11764.7	-0.8187	11764.7	-1.0384
	11750.9	-0.8189	11750.9	-1.0376
	11737.1	-0.819	11737.1	-1.0369
	11723.3	-0.8192	11723.3	-1.0362
	11709.6	-0.8195	11709.6	-1.0356
	11695.9	-0.8195	11695.9	-1.0347
	11682.2	-0.8197	11682.2	-1.0339
	11668.6	-0.8199	11668.6	-1.0332
	11655	-0.8202	11655	-1.0324
	11641.4	-0.8204	11641.4	-1.0316
	11627.9	-0.8206	11627.9	-1.0308
	11614.4	-0.8208	11614.4	-1.03
	11600.9	-0.8211	11600.9	-1.0294
	11587.5	-0.8213	11587.5	-1.0287
	11574.1	-0.8215	11574.1	-1.0279
	11560.7	-0.8218	11560.7	-1.0273
	11547.3	-0.822	11547.3	-1.0266
	11534	-0.8221	11534	-1.0259
	11520.7	-0.8222	11520.7	-1.0251
	11507.5	-0.8224	11507.5	-1.0244
	11494.3	-0.8226	11494.3	-1.0236
	11481.1	-0.8228	11481.1	-1.0229
	11467.9	-0.823	11467.9	-1.0222
	11454.8	-0.8232	11454.8	-1.0215
	11441.6	-0.8234	11441.6	-1.0207
	11428.6	-0.8235	11428.6	-1.02
	11415.5	-0.8237	11415.5	-1.0193
	11402.5	-0.8239	11402.5	-1.0187
	11389.5	-0.8241	11389.5	-1.0181
	11376.6	-0.8242	11376.6	-1.0174
	11363.6	-0.8244	11363.6	-1.0168
	11350.7	-0.8246	11350.7	-1.0162
	11337.9	-0.8248	11337.9	-1.0154
	11325	-0.825	11325	-1.0147
	11312.2	-0.8252	11312.2	-1.0141
	11299.4	-0.8254	11299.4	-1.0134
	11286.7	-0.8255	11286.7	-1.0128
	11274	-0.8258	11274	-1.0122
	11261.3	-0.826	11261.3	-1.0116
	11248.6	-0.8262	11248.6	-1.011
	11236	-0.8264	11236	-1.0105
	11223.3	-0.8266	11223.3	-1.0099
	11210.8	-0.8268	11210.8	-1.0092
	11198.2	-0.8269	11198.2	-1.0086
	11185.7	-0.8271	11185.7	-1.008
	11173.2	-0.8272	11173.2	-1.0074
	11160.7	-0.8275	11160.7	-1.0068
	11148.3	-0.8276	11148.3	-1.0062
	11135.9	-0.8277	11135.9	-1.0055
	11123.5	-0.8279	11123.5	-1.0049
	11111.1	-0.828	11111.1	-1.0045
	11098.8	-0.8282	11098.8	-1.0039
	11086.5	-0.8284	11086.5	-1.0034
	11074.2	-0.8285	11074.2	-1.0028
	11061.9	-0.8287	11061.9	-1.0023
	11049.7	-0.8289	11049.7	-1.0018
	11037.5	-0.8291	11037.5	-1.0011
	11025.4	-0.8292	11025.4	-1.0006
	11013.2	-0.8294	11013.2	-1.0001
	11001.1	-0.8296	11001.1	-0.9996
	10989	-0.8298	10989	-0.999
	10976.9	-0.83	10976.9	-0.9985
	10964.9	-0.8302	10964.9	-0.9981
	10952.9	-0.8304	10952.9	-0.9975
	10940.9	-0.8305	10940.9	-0.997
	10929	-0.8307	10929	-0.9965
	10917	-0.8309	10917	-0.996
	10905.1	-0.831	10905.1	-0.9956
	10893.2	-0.8311	10893.2	-0.9951
	10881.4	-0.8313	10881.4	-0.9946
	10869.6	-0.8315	10869.6	-0.9942
	10857.8	-0.8316	10857.8	-0.9938
	10846	-0.8317	10846	-0.9933
	10834.2	-0.8319	10834.2	-0.9929
	10822.5	-0.8321	10822.5	-0.9924
	10810.8	-0.8323	10810.8	-0.9919
	10799.1	-0.8325	10799.1	-0.9915
	10787.5	-0.8325	10787.5	-0.991
	10775.9	-0.8326	10775.9	-0.9906
	10764.3	-0.8328	10764.3	-0.9902
	10752.7	-0.8329	10752.7	-0.9898
	10741.1	-0.833	10741.1	-0.9894
	10729.6	-0.8332	10729.6	-0.989
	10718.1	-0.8333	10718.1	-0.9887
	10706.6	-0.8335	10706.6	-0.9882
	10695.2	-0.8336	10695.2	-0.9878
	10683.8	-0.8337	10683.8	-0.9874
	10672.4	-0.8338	10672.4	-0.987
	10661	-0.8339	10661	-0.9867
	10649.6	-0.8341	10649.6	-0.9863
	10638.3	-0.8342	10638.3	-0.9859
	10627	-0.8344	10627	-0.9856
	10615.7	-0.8345	10615.7	-0.9852
	10604.5	-0.8346	10604.5	-0.9848
	10593.2	-0.8347	10593.2	-0.9845
	10582	-0.8348	10582	-0.9841
	10570.8	-0.8349	10570.8	-0.9837
	10559.7	-0.835	10559.7	-0.9834
	10548.5	-0.8351	10548.5	-0.9831
	10537.4	-0.8352	10537.4	-0.9827
	10526.3	-0.8352	10526.3	-0.9824
	10515.2	-0.8353	10515.2	-0.9821
	10504.2	-0.8354	10504.2	-0.9818
	10493.2	-0.8355	10493.2	-0.9815
	10482.2	-0.8356	10482.2	-0.9811
	10471.2	-0.8357	10471.2	-0.9807
	10460.3	-0.8358	10460.3	-0.9804
	10449.3	-0.8358	10449.3	-0.9801
	10438.4	-0.8359	10438.4	-0.9798
	10427.5	-0.8359	10427.5	-0.9795
	10416.7	-0.8359	10416.7	-0.9792
	10405.8	-0.836	10405.8	-0.9789
	10395	-0.836	10395	-0.9786
	10384.2	-0.8361	10384.2	-0.9783
	10373.4	-0.8362	10373.4	-0.978
	10362.7	-0.8362	10362.7	-0.9778
	10352	-0.8363	10352	-0.9775
	10341.3	-0.8365	10341.3	-0.9772
	10330.6	-0.8365	10330.6	-0.977
	10319.9	-0.8366	10319.9	-0.9767
	10309.3	-0.8366	10309.3	-0.9764
	10298.7	-0.8366	10298.7	-0.9762
	10288.1	-0.8367	10288.1	-0.9759
	10277.5	-0.8367	10277.5	-0.9755
	10266.9	-0.8367	10266.9	-0.9753
	10256.4	-0.8367	10256.4	-0.9751
	10245.9	-0.8368	10245.9	-0.9749
	10235.4	-0.8368	10235.4	-0.9747
	10224.9	-0.8368	10224.9	-0.9744
	10214.5	-0.8368	10214.5	-0.9741
	10204.1	-0.8368	10204.1	-0.9739
	10193.7	-0.8368	10193.7	-0.9737
	10183.3	-0.8369	10183.3	-0.9735
	10172.9	-0.8369	10172.9	-0.9733
	10162.6	-0.8369	10162.6	-0.973
	10152.3	-0.8369	10152.3	-0.9728
	10142	-0.8369	10142	-0.9726
	10131.7	-0.8369	10131.7	-0.9724
	10121.5	-0.837	10121.5	-0.9723
	10111.2	-0.8371	10111.2	-0.9721
	10101	-0.8371	10101	-0.972
	10090.8	-0.8371	10090.8	-0.9718
	10080.6	-0.837	10080.6	-0.9716
	10070.5	-0.837	10070.5	-0.9713
	10060.4	-0.8369	10060.4	-0.9711
	10050.3	-0.8369	10050.3	-0.9709
	10040.2	-0.8368	10040.2	-0.9707
	10030.1	-0.8368	10030.1	-0.9704
	10020	-0.8368	10020	-0.9703
	10010	-0.8368	10010	-0.9701
	10000	-0.8368	10000	-0.9699
	9990.01	-0.8368	9990.01	-0.9698
	9980.04	-0.8368	9980.04	-0.9697
	9970.09	-0.8368	9970.09	-0.9695
	9960.16	-0.8367	9960.16	-0.9694
	9950.25	-0.8367	9950.25	-0.9692
	9940.36	-0.8367	9940.36	-0.9691
	9930.49	-0.8366	9930.49	-0.9689
	9920.63	-0.8366	9920.63	-0.9687
	9910.8	-0.8365	9910.8	-0.9686
	9900.99	-0.8365	9900.99	-0.9684
	9891.2	-0.8365	9891.2	-0.9683
	9881.42	-0.8364	9881.42	-0.9681
	9871.67	-0.8363	9871.67	-0.968
	9861.93	-0.8363	9861.93	-0.9679
	9852.22	-0.8363	9852.22	-0.9677
	9842.52	-0.8363	9842.52	-0.9676
	9832.84	-0.8363	9832.84	-0.9675
	9823.18	-0.8361	9823.18	-0.9674
	9813.54	-0.8361	9813.54	-0.9672
	9803.92	-0.8361	9803.92	-0.9671
	9794.32	-0.836	9794.32	-0.9669
	9784.74	-0.8359	9784.74	-0.9668
	9775.17	-0.8358	9775.17	-0.9667
	9765.62	-0.8357	9765.62	-0.9665
	9756.1	-0.8357	9756.1	-0.9664
	9746.59	-0.8356	9746.59	-0.9663
	9737.1	-0.8355	9737.1	-0.9662
	9727.63	-0.8355	9727.63	-0.9661
	9718.17	-0.8354	9718.17	-0.966
	9708.74	-0.8354	9708.74	-0.9659
	9699.32	-0.8354	9699.32	-0.9658
	9689.92	-0.8353	9689.92	-0.9658
	9680.54	-0.8352	9680.54	-0.9657
	9671.18	-0.8351	9671.18	-0.9656
	9661.84	-0.8351	9661.84	-0.9654
	9652.51	-0.835	9652.51	-0.9653
	9643.2	-0.8349	9643.2	-0.9653
	9633.91	-0.8348	9633.91	-0.9652
	9624.64	-0.8347	9624.64	-0.9651
	9615.38	-0.8347	9615.38	-0.965
	9606.15	-0.8346	9606.15	-0.9649
	9596.93	-0.8346	9596.93	-0.9649
	9587.73	-0.8346	9587.73	-0.9649
	9578.54	-0.8345	9578.54	-0.9648
	9569.38	-0.8344	9569.38	-0.9647
	9560.23	-0.8343	9560.23	-0.9647
	9551.1	-0.8342	9551.1	-0.9646
	9541.98	-0.8341	9541.98	-0.9643
	9532.89	-0.8339	9532.89	-0.9641
	9523.81	-0.8339	9523.81	-0.9642
	9514.75	-0.8338	9514.75	-0.9642
	9505.7	-0.8338	9505.7	-0.9641
	9496.68	-0.8338	9496.68	-0.964
	9487.67	-0.8336	9487.67	-0.9641
	9478.67	-0.8336	9478.67	-0.964
	9469.7	-0.8335	9469.7	-0.9639
	9460.74	-0.8335	9460.74	-0.9639
	9451.8	-0.8334	9451.8	-0.9638
	9442.87	-0.8334	9442.87	-0.9639
	9433.96	-0.8334	9433.96	-0.964
	9425.07	-0.8333	9425.07	-0.964
	9416.2	-0.8332	9416.2	-0.9638
	9407.34	-0.833	9407.34	-0.9636
	9398.5	-0.8329	9398.5	-0.9635
	9389.67	-0.8329	9389.67	-0.9635
	9380.86	-0.8328	9380.86	-0.9634
	9372.07	-0.8327	9372.07	-0.9634
	9363.3	-0.8326	9363.3	-0.9634
	9354.54	-0.8326	9354.54	-0.9633
	9345.79	-0.8324	9345.79	-0.9632
	9337.07	-0.8323	9337.07	-0.9632
	9328.36	-0.8323	9328.36	-0.9632
	9319.66	-0.8323	9319.66	-0.9632
	9310.99	-0.8323	9310.99	-0.9632
	9302.33	-0.8322	9302.33	-0.9632
	9293.68	-0.8321	9293.68	-0.9632
	9285.05	-0.832	9285.05	-0.9632
	9276.44	-0.8319	9276.44	-0.9631
	9267.84	-0.8318	9267.84	-0.963
	9259.26	-0.8319	9259.26	-0.9632
	9250.69	-0.8317	9250.69	-0.963
	9242.14	-0.8317	9242.14	-0.9629
	9233.61	-0.8317	9233.61	-0.9629
	9225.09	-0.8316	9225.09	-0.963
	9216.59	-0.8316	9216.59	-0.963
	9208.1	-0.8314	9208.1	-0.963
	9199.63	-0.8313	9199.63	-0.963
	9191.18	-0.8314	9191.18	-0.963
	9182.74	-0.8313	9182.74	-0.9628
	9174.31	-0.8309	9174.31	-0.9627
	9165.9	-0.8312	9165.9	-0.9629
	9157.51	-0.8311	9157.51	-0.9629
	9149.13	-0.831	9149.13	-0.963
	9140.77	-0.8309	9140.77	-0.9631
	9132.42	-0.8308	9132.42	-0.9631
	9124.09	-0.8309	9124.09	-0.9632
	9115.77	-0.8308	9115.77	-0.963
	9107.47	-0.8308	9107.47	-0.963
	9099.18	-0.8308	9099.18	-0.9631
	9090.91	-0.8307	9090.91	-0.963

## Sheet: Fig. 2g
	Fig. 2g (FT-IR data)
	MOF-808-EDTA-Cu		MOF-808-EDTA-Cu (HCl)
	Wavenumber (cm-1)	Transmittance (arb. units)	Wavenumber (cm-1)	Transmittance (arb. units)
	3996.34	0.9987	3996.34	0.8497
	3994.29	0.9988	3994.29	0.8496
	3992.23	0.999	3992.23	0.85
	3990.17	0.999	3990.17	0.8503
	3988.12	0.999	3988.12	0.8501
	3986.06	0.999	3986.06	0.85
	3984.01	0.9991	3984.01	0.8501
	3981.95	0.9994	3981.95	0.8502
	3979.9	0.9997	3979.9	0.8502
	3977.84	1	3977.84	0.8501
	3975.78	0.9999	3975.78	0.8501
	3973.73	0.9994	3973.73	0.8501
	3971.67	0.9988	3971.67	0.85
	3969.62	0.9986	3969.62	0.8499
	3967.56	0.9987	3967.56	0.8499
	3965.51	0.9988	3965.51	0.85
	3963.45	0.9988	3963.45	0.85
	3961.39	0.9986	3961.39	0.8496
	3959.34	0.9987	3959.34	0.8493
	3957.28	0.9991	3957.28	0.8493
	3955.23	0.9996	3955.23	0.8494
	3953.17	1	3953.17	0.8496
	3951.12	0.9997	3951.12	0.8496
	3949.06	0.9991	3949.06	0.8493
	3947	0.9988	3947	0.8491
	3944.95	0.9987	3944.95	0.8491
	3942.89	0.9985	3942.89	0.8493
	3940.84	0.9982	3940.84	0.8496
	3938.78	0.9981	3938.78	0.8495
	3936.73	0.9983	3936.73	0.8491
	3934.67	0.9987	3934.67	0.8489
	3932.61	0.9989	3932.61	0.8486
	3930.56	0.9989	3930.56	0.8483
	3928.5	0.9989	3928.5	0.8484
	3926.45	0.9989	3926.45	0.8488
	3924.39	0.9989	3924.39	0.849
	3922.34	0.9988	3922.34	0.8488
	3920.28	0.9986	3920.28	0.8487
	3918.22	0.9984	3918.22	0.8487
	3916.17	0.9989	3916.17	0.8486
	3914.11	0.9995	3914.11	0.8486
	3912.06	0.9995	3912.06	0.849
	3910	0.999	3910	0.8491
	3907.95	0.9988	3907.95	0.8489
	3905.89	0.9993	3905.89	0.8484
	3903.83	0.9998	3903.83	0.8483
	3901.78	0.9999	3901.78	0.8485
	3899.72	0.9996	3899.72	0.8487
	3897.67	0.999	3897.67	0.8488
	3895.61	0.9986	3895.61	0.8488
	3893.55	0.9984	3893.55	0.8491
	3891.5	0.9983	3891.5	0.8496
	3889.44	0.9985	3889.44	0.85
	3887.39	0.999	3887.39	0.8498
	3885.33	0.9992	3885.33	0.8491
	3883.28	0.9986	3883.28	0.8481
	3881.22	0.9981	3881.22	0.8474
	3879.16	0.9983	3879.16	0.8472
	3877.11	0.999	3877.11	0.8474
	3875.05	0.9991	3875.05	0.8475
	3873	0.9987	3873	0.8475
	3870.94	0.9984	3870.94	0.8473
	3868.89	0.9981	3868.89	0.8473
	3866.83	0.9978	3866.83	0.8478
	3864.77	0.998	3864.77	0.8484
	3862.72	0.9986	3862.72	0.8486
	3860.66	0.9989	3860.66	0.8485
	3858.61	0.9991	3858.61	0.8483
	3856.55	0.9995	3856.55	0.8481
	3854.5	0.9998	3854.5	0.8478
	3852.44	0.9996	3852.44	0.8476
	3850.38	0.999	3850.38	0.8477
	3848.33	0.9987	3848.33	0.8481
	3846.27	0.999	3846.27	0.8483
	3844.22	0.9996	3844.22	0.8483
	3842.16	0.9998	3842.16	0.8481
	3840.11	0.9993	3840.11	0.8478
	3838.05	0.9986	3838.05	0.8479
	3835.99	0.9982	3835.99	0.8483
	3833.94	0.9984	3833.94	0.8483
	3831.88	0.9987	3831.88	0.848
	3829.83	0.9988	3829.83	0.8482
	3827.77	0.9989	3827.77	0.8487
	3825.72	0.9991	3825.72	0.8488
	3823.66	0.9996	3823.66	0.8485
	3821.6	1	3821.6	0.8481
	3819.55	0.9996	3819.55	0.8482
	3817.49	0.9989	3817.49	0.8486
	3815.44	0.9988	3815.44	0.8489
	3813.38	0.999	3813.38	0.8489
	3811.33	0.999	3811.33	0.8486
	3809.27	0.9988	3809.27	0.8482
	3807.21	0.9989	3807.21	0.8478
	3805.16	0.9989	3805.16	0.8477
	3803.1	0.9989	3803.1	0.8478
	3801.05	0.999	3801.05	0.8479
	3798.99	0.9992	3798.99	0.8479
	3796.94	0.9993	3796.94	0.8479
	3794.88	0.9994	3794.88	0.8476
	3792.82	0.9993	3792.82	0.8472
	3790.77	0.9988	3790.77	0.8471
	3788.71	0.9981	3788.71	0.8471
	3786.66	0.9977	3786.66	0.8471
	3784.6	0.9972	3784.6	0.8469
	3782.55	0.9968	3782.55	0.8466
	3780.49	0.997	3780.49	0.8464
	3778.43	0.9975	3778.43	0.8469
	3776.38	0.9975	3776.38	0.8475
	3774.32	0.9973	3774.32	0.848
	3772.27	0.9975	3772.27	0.8482
	3770.21	0.9979	3770.21	0.8481
	3768.16	0.9984	3768.16	0.8474
	3766.1	0.9985	3766.1	0.8465
	3764.04	0.9984	3764.04	0.8463
	3761.99	0.9985	3761.99	0.8465
	3759.93	0.9989	3759.93	0.8463
	3757.88	0.999	3757.88	0.846
	3755.82	0.9987	3755.82	0.846
	3753.77	0.9986	3753.77	0.8461
	3751.71	0.9985	3751.71	0.8459
	3749.65	0.9981	3749.65	0.8459
	3747.6	0.9978	3747.6	0.8459
	3745.54	0.9976	3745.54	0.8455
	3743.49	0.9977	3743.49	0.845
	3741.43	0.9978	3741.43	0.8455
	3739.38	0.9982	3739.38	0.8465
	3737.32	0.9984	3737.32	0.847
	3735.26	0.9983	3735.26	0.8467
	3733.21	0.9982	3733.21	0.8462
	3731.15	0.9985	3731.15	0.8463
	3729.1	0.9991	3729.1	0.8469
	3727.04	0.9992	3727.04	0.8473
	3724.98	0.9986	3724.98	0.8476
	3722.93	0.9978	3722.93	0.8477
	3720.87	0.9977	3720.87	0.8475
	3718.82	0.9983	3718.82	0.8467
	3716.76	0.9994	3716.76	0.846
	3714.71	1	3714.71	0.8458
	3712.65	0.9994	3712.65	0.846
	3710.59	0.9984	3710.59	0.8463
	3708.54	0.9982	3708.54	0.8466
	3706.48	0.9986	3706.48	0.8468
	3704.43	0.9987	3704.43	0.8469
	3702.37	0.998	3702.37	0.8467
	3700.32	0.9972	3700.32	0.8464
	3698.26	0.997	3698.26	0.846
	3696.2	0.9977	3696.2	0.8457
	3694.15	0.9983	3694.15	0.8458
	3692.09	0.9987	3692.09	0.8463
	3690.04	0.999	3690.04	0.8468
	3687.98	0.9988	3687.98	0.8467
	3685.93	0.9984	3685.93	0.8462
	3683.87	0.9983	3683.87	0.8462
	3681.81	0.9983	3681.81	0.8461
	3679.76	0.9984	3679.76	0.8455
	3677.7	0.9983	3677.7	0.8448
	3675.65	0.9981	3675.65	0.8444
	3673.59	0.998	3673.59	0.8443
	3671.54	0.998	3671.54	0.8441
	3669.48	0.9981	3669.48	0.8437
	3667.42	0.9982	3667.42	0.8434
	3665.37	0.9978	3665.37	0.8433
	3663.31	0.9972	3663.31	0.8434
	3661.26	0.997	3661.26	0.8438
	3659.2	0.997	3659.2	0.8441
	3657.15	0.9969	3657.15	0.8437
	3655.09	0.9967	3655.09	0.8431
	3653.03	0.9968	3653.03	0.8423
	3650.98	0.9966	3650.98	0.8415
	3648.92	0.9963	3648.92	0.8408
	3646.87	0.9962	3646.87	0.8408
	3644.81	0.9961	3644.81	0.8412
	3642.76	0.9958	3642.76	0.8413
	3640.7	0.9957	3640.7	0.8409
	3638.64	0.9959	3638.64	0.8404
	3636.59	0.9963	3636.59	0.8401
	3634.53	0.9964	3634.53	0.8401
	3632.48	0.9963	3632.48	0.8401
	3630.42	0.9962	3630.42	0.839
	3628.37	0.996	3628.37	0.8374
	3626.31	0.9961	3626.31	0.8364
	3624.25	0.9966	3624.25	0.8361
	3622.2	0.9967	3622.2	0.8358
	3620.14	0.9961	3620.14	0.8356
	3618.09	0.9955	3618.09	0.8356
	3616.03	0.9954	3616.03	0.8358
	3613.98	0.9958	3613.98	0.8356
	3611.92	0.9961	3611.92	0.8348
	3609.86	0.9958	3609.86	0.8341
	3607.81	0.9951	3607.81	0.8338
	3605.75	0.9947	3605.75	0.8337
	3603.7	0.9949	3603.7	0.8332
	3601.64	0.9952	3601.64	0.8323
	3599.59	0.9951	3599.59	0.8313
	3597.53	0.9947	3597.53	0.8308
	3595.47	0.9944	3595.47	0.8303
	3593.42	0.9944	3593.42	0.8296
	3591.36	0.9946	3591.36	0.8292
	3589.31	0.9951	3589.31	0.8293
	3587.25	0.9955	3587.25	0.8293
	3585.2	0.995	3585.2	0.8291
	3583.14	0.9939	3583.14	0.8287
	3581.08	0.9934	3581.08	0.8283
	3579.03	0.9936	3579.03	0.8278
	3576.97	0.9939	3576.97	0.8271
	3574.92	0.9943	3574.92	0.8264
	3572.86	0.9947	3572.86	0.8262
	3570.81	0.9947	3570.81	0.8261
	3568.75	0.9941	3568.75	0.8256
	3566.69	0.9936	3566.69	0.8246
	3564.64	0.9936	3564.64	0.824
	3562.58	0.9937	3562.58	0.8239
	3560.53	0.9934	3560.53	0.8239
	3558.47	0.9933	3558.47	0.8238
	3556.41	0.9935	3556.41	0.8232
	3554.36	0.9936	3554.36	0.8224
	3552.3	0.9932	3552.3	0.8219
	3550.25	0.9932	3550.25	0.8217
	3548.19	0.9937	3548.19	0.8214
	3546.14	0.994	3546.14	0.821
	3544.08	0.9938	3544.08	0.8204
	3542.02	0.9931	3542.02	0.8197
	3539.97	0.9926	3539.97	0.8191
	3537.91	0.9923	3537.91	0.8187
	3535.86	0.9923	3535.86	0.8187
	3533.8	0.9924	3533.8	0.8185
	3531.75	0.9923	3531.75	0.8177
	3529.69	0.992	3529.69	0.8168
	3527.63	0.9921	3527.63	0.8161
	3525.58	0.9925	3525.58	0.8156
	3523.52	0.9929	3523.52	0.8152
	3521.47	0.993	3521.47	0.8149
	3519.41	0.9925	3519.41	0.8146
	3517.36	0.9917	3517.36	0.8146
	3515.3	0.9915	3515.3	0.8146
	3513.24	0.992	3513.24	0.8145
	3511.19	0.9922	3511.19	0.8141
	3509.13	0.9917	3509.13	0.8137
	3507.08	0.9909	3507.08	0.8136
	3505.02	0.9909	3505.02	0.813
	3502.97	0.9915	3502.97	0.8121
	3500.91	0.9919	3500.91	0.8113
	3498.85	0.9916	3498.85	0.8107
	3496.8	0.9913	3496.8	0.8103
	3494.74	0.9913	3494.74	0.8105
	3492.69	0.9915	3492.69	0.8106
	3490.63	0.9912	3490.63	0.8101
	3488.58	0.9909	3488.58	0.8095
	3486.52	0.9909	3486.52	0.809
	3484.46	0.991	3484.46	0.8082
	3482.41	0.9906	3482.41	0.8076
	3480.35	0.9903	3480.35	0.8075
	3478.3	0.9906	3478.3	0.8072
	3476.24	0.9907	3476.24	0.8063
	3474.19	0.9901	3474.19	0.8058
	3472.13	0.9896	3472.13	0.8056
	3470.07	0.9898	3470.07	0.8051
	3468.02	0.9903	3468.02	0.8044
	3465.96	0.9907	3465.96	0.8039
	3463.91	0.9907	3463.91	0.8036
	3461.85	0.9904	3461.85	0.8032
	3459.8	0.9902	3459.8	0.8029
	3457.74	0.9901	3457.74	0.8026
	3455.68	0.9901	3455.68	0.8024
	3453.63	0.9902	3453.63	0.8024
	3451.57	0.99	3451.57	0.8023
	3449.52	0.9894	3449.52	0.8018
	3447.46	0.989	3447.46	0.8011
	3445.41	0.9893	3445.41	0.8008
	3443.35	0.9898	3443.35	0.8005
	3441.29	0.9903	3441.29	0.8
	3439.24	0.99	3439.24	0.7996
	3437.18	0.9892	3437.18	0.7994
	3435.13	0.9889	3435.13	0.7991
	3433.07	0.9893	3433.07	0.7986
	3431.02	0.9896	3431.02	0.7979
	3428.96	0.9899	3428.96	0.7977
	3426.9	0.9901	3426.9	0.7979
	3424.85	0.9899	3424.85	0.7978
	3422.79	0.9893	3422.79	0.7971
	3420.74	0.9891	3420.74	0.7962
	3418.68	0.9895	3418.68	0.7957
	3416.63	0.9896	3416.63	0.7958
	3414.57	0.9893	3414.57	0.796
	3412.51	0.9892	3412.51	0.7957
	3410.46	0.9891	3410.46	0.7949
	3408.4	0.9888	3408.4	0.794
	3406.35	0.9887	3406.35	0.7933
	3404.29	0.9887	3404.29	0.7929
	3402.24	0.9887	3402.24	0.793
	3400.18	0.9888	3400.18	0.7927
	3398.12	0.9886	3398.12	0.7924
	3396.07	0.9881	3396.07	0.7925
	3394.01	0.9879	3394.01	0.7922
	3391.96	0.9882	3391.96	0.7916
	3389.9	0.9886	3389.9	0.7911
	3387.84	0.989	3387.84	0.7909
	3385.79	0.9891	3385.79	0.7908
	3383.73	0.9886	3383.73	0.7907
	3381.68	0.9883	3381.68	0.7908
	3379.62	0.9884	3379.62	0.7907
	3377.57	0.9883	3377.57	0.7907
	3375.51	0.988	3375.51	0.7905
	3373.45	0.9878	3373.45	0.7899
	3371.4	0.9876	3371.4	0.7896
	3369.34	0.9876	3369.34	0.7898
	3367.29	0.9877	3367.29	0.7897
	3365.23	0.9877	3365.23	0.7887
	3363.18	0.9879	3363.18	0.7876
	3361.12	0.9878	3361.12	0.7874
	3359.06	0.9872	3359.06	0.7876
	3357.01	0.9872	3357.01	0.7875
	3354.95	0.9881	3354.95	0.7874
	3352.9	0.9886	3352.9	0.7873
	3350.84	0.988	3350.84	0.7868
	3348.79	0.987	3348.79	0.7862
	3346.73	0.9864	3346.73	0.786
	3344.67	0.9867	3344.67	0.786
	3342.62	0.9874	3342.62	0.7859
	3340.56	0.9878	3340.56	0.7856
	3338.51	0.9878	3338.51	0.7853
	3336.45	0.9875	3336.45	0.7851
	3334.4	0.9874	3334.4	0.785
	3332.34	0.9877	3332.34	0.7851
	3330.28	0.988	3330.28	0.7853
	3328.23	0.988	3328.23	0.7851
	3326.17	0.9875	3326.17	0.7848
	3324.12	0.9872	3324.12	0.7844
	3322.06	0.9873	3322.06	0.7841
	3320.01	0.9877	3320.01	0.7839
	3317.95	0.9878	3317.95	0.784
	3315.89	0.9876	3315.89	0.784
	3313.84	0.9874	3313.84	0.7839
	3311.78	0.9876	3311.78	0.7835
	3309.73	0.9878	3309.73	0.7832
	3307.67	0.9879	3307.67	0.7831
	3305.62	0.988	3305.62	0.783
	3303.56	0.9881	3303.56	0.7826
	3301.5	0.9882	3301.5	0.7825
	3299.45	0.9878	3299.45	0.7829
	3297.39	0.9872	3297.39	0.7832
	3295.34	0.9869	3295.34	0.7831
	3293.28	0.987	3293.28	0.7827
	3291.23	0.9872	3291.23	0.7823
	3289.17	0.9875	3289.17	0.7823
	3287.11	0.9876	3287.11	0.7823
	3285.06	0.9879	3285.06	0.7818
	3283	0.988	3283	0.7815
	3280.95	0.9878	3280.95	0.7818
	3278.89	0.9874	3278.89	0.7819
	3276.84	0.987	3276.84	0.7816
	3274.78	0.9865	3274.78	0.7814
	3272.72	0.9861	3272.72	0.7814
	3270.67	0.9865	3270.67	0.7813
	3268.61	0.9871	3268.61	0.7807
	3266.56	0.9873	3266.56	0.7803
	3264.5	0.9872	3264.5	0.7804
	3262.45	0.9873	3262.45	0.7804
	3260.39	0.9872	3260.39	0.7801
	3258.33	0.9871	3258.33	0.7801
	3256.28	0.9872	3256.28	0.7807
	3254.22	0.9875	3254.22	0.7811
	3252.17	0.9874	3252.17	0.7806
	3250.11	0.9868	3250.11	0.7798
	3248.06	0.9869	3248.06	0.7794
	3246	0.9876	3246	0.7794
	3243.94	0.9878	3243.94	0.7794
	3241.89	0.9874	3241.89	0.7793
	3239.83	0.9872	3239.83	0.7791
	3237.78	0.9872	3237.78	0.7793
	3235.72	0.987	3235.72	0.7794
	3233.67	0.9867	3233.67	0.7794
	3231.61	0.9868	3231.61	0.7791
	3229.55	0.9875	3229.55	0.7787
	3227.5	0.9882	3227.5	0.7787
	3225.44	0.9883	3225.44	0.7788
	3223.39	0.9875	3223.39	0.7786
	3221.33	0.9868	3221.33	0.7783
	3219.28	0.9871	3219.28	0.7783
	3217.22	0.9878	3217.22	0.7782
	3215.16	0.988	3215.16	0.7782
	3213.11	0.9878	3213.11	0.7782
	3211.05	0.9877	3211.05	0.778
	3209	0.9877	3209	0.7778
	3206.94	0.9874	3206.94	0.7776
	3204.88	0.987	3204.88	0.7774
	3202.83	0.9869	3202.83	0.777
	3200.77	0.9868	3200.77	0.7769
	3198.72	0.9868	3198.72	0.7772
	3196.66	0.9871	3196.66	0.7776
	3194.61	0.9874	3194.61	0.7779
	3192.55	0.9876	3192.55	0.7781
	3190.49	0.9873	3190.49	0.7779
	3188.44	0.9869	3188.44	0.7775
	3186.38	0.9872	3186.38	0.7773
	3184.33	0.9876	3184.33	0.7774
	3182.27	0.9873	3182.27	0.7771
	3180.22	0.9867	3180.22	0.7762
	3178.16	0.9864	3178.16	0.7756
	3176.1	0.9864	3176.1	0.7758
	3174.05	0.9868	3174.05	0.7763
	3171.99	0.9873	3171.99	0.7766
	3169.94	0.9874	3169.94	0.7765
	3167.88	0.9874	3167.88	0.7764
	3165.83	0.9875	3165.83	0.7767
	3163.77	0.9877	3163.77	0.777
	3161.71	0.9875	3161.71	0.7769
	3159.66	0.9869	3159.66	0.7765
	3157.6	0.9865	3157.6	0.7762
	3155.55	0.9867	3155.55	0.776
	3153.49	0.9871	3153.49	0.7759
	3151.44	0.9872	3151.44	0.7761
	3149.38	0.987	3149.38	0.7762
	3147.32	0.9867	3147.32	0.7765
	3145.27	0.9868	3145.27	0.7769
	3143.21	0.9872	3143.21	0.7771
	3141.16	0.9874	3141.16	0.777
	3139.1	0.9873	3139.1	0.777
	3137.05	0.9873	3137.05	0.7771
	3134.99	0.9875	3134.99	0.7771
	3132.93	0.9874	3132.93	0.7767
	3130.88	0.9871	3130.88	0.7764
	3128.82	0.9871	3128.82	0.7762
	3126.77	0.9873	3126.77	0.7757
	3124.71	0.9875	3124.71	0.7754
	3122.66	0.9874	3122.66	0.776
	3120.6	0.9873	3120.6	0.7765
	3118.54	0.9871	3118.54	0.7762
	3116.49	0.987	3116.49	0.7759
	3114.43	0.9868	3114.43	0.7765
	3112.38	0.9867	3112.38	0.7769
	3110.32	0.9873	3110.32	0.7765
	3108.27	0.9879	3108.27	0.7759
	3106.21	0.9875	3106.21	0.7755
	3104.15	0.9869	3104.15	0.7754
	3102.1	0.9868	3102.1	0.7758
	3100.04	0.9868	3100.04	0.7759
	3097.99	0.9867	3097.99	0.7758
	3095.93	0.9868	3095.93	0.7756
	3093.88	0.9868	3093.88	0.7754
	3091.82	0.9864	3091.82	0.7752
	3089.76	0.9858	3089.76	0.7752
	3087.71	0.9857	3087.71	0.7753
	3085.65	0.9858	3085.65	0.7753
	3083.6	0.9859	3083.6	0.7754
	3081.54	0.986	3081.54	0.7753
	3079.49	0.9862	3079.49	0.7752
	3077.43	0.9864	3077.43	0.7754
	3075.37	0.9866	3075.37	0.7756
	3073.32	0.9867	3073.32	0.7757
	3071.26	0.9866	3071.26	0.7759
	3069.21	0.9864	3069.21	0.7762
	3067.15	0.9865	3067.15	0.7764
	3065.1	0.9866	3065.1	0.7766
	3063.04	0.9865	3063.04	0.7765
	3060.98	0.9866	3060.98	0.7764
	3058.93	0.987	3058.93	0.7766
	3056.87	0.9872	3056.87	0.7768
	3054.82	0.9871	3054.82	0.7769
	3052.76	0.9868	3052.76	0.7768
	3050.71	0.9866	3050.71	0.7766
	3048.65	0.9867	3048.65	0.7763
	3046.59	0.9869	3046.59	0.7762
	3044.54	0.9869	3044.54	0.7763
	3042.48	0.9867	3042.48	0.7765
	3040.43	0.9865	3040.43	0.7769
	3038.37	0.9864	3038.37	0.7773
	3036.32	0.9866	3036.32	0.7776
	3034.26	0.987	3034.26	0.7776
	3032.2	0.9872	3032.2	0.7773
	3030.15	0.9872	3030.15	0.7771
	3028.09	0.987	3028.09	0.7771
	3026.04	0.9869	3026.04	0.7774
	3023.98	0.9868	3023.98	0.7774
	3021.92	0.9866	3021.92	0.777
	3019.87	0.9865	3019.87	0.7766
	3017.81	0.9864	3017.81	0.7765
	3015.76	0.9864	3015.76	0.7767
	3013.7	0.9865	3013.7	0.7773
	3011.65	0.9867	3011.65	0.7779
	3009.59	0.9868	3009.59	0.778
	3007.53	0.9869	3007.53	0.7778
	3005.48	0.987	3005.48	0.7775
	3003.42	0.987	3003.42	0.7772
	3001.37	0.9869	3001.37	0.7769
	2999.31	0.9868	2999.31	0.777
	2997.26	0.9867	2997.26	0.777
	2995.2	0.9868	2995.2	0.777
	2993.14	0.9873	2993.14	0.7772
	2991.09	0.9878	2991.09	0.7774
	2989.03	0.9877	2989.03	0.7775
	2986.98	0.9874	2986.98	0.7775
	2984.92	0.9872	2984.92	0.7774
	2982.87	0.9871	2982.87	0.7776
	2980.81	0.9871	2980.81	0.7782
	2978.75	0.9871	2978.75	0.7788
	2976.7	0.987	2976.7	0.7792
	2974.64	0.9872	2974.64	0.7793
	2972.59	0.9875	2972.59	0.7793
	2970.53	0.9877	2970.53	0.7794
	2968.48	0.9876	2968.48	0.7795
	2966.42	0.9873	2966.42	0.7797
	2964.36	0.9874	2964.36	0.7798
	2962.31	0.9881	2962.31	0.7797
	2960.25	0.9888	2960.25	0.7796
	2958.2	0.989	2958.2	0.78
	2956.14	0.9882	2956.14	0.7804
	2954.09	0.9874	2954.09	0.7808
	2952.03	0.987	2952.03	0.7812
	2949.97	0.9869	2949.97	0.7812
	2947.92	0.9869	2947.92	0.7811
	2945.86	0.9872	2945.86	0.7811
	2943.81	0.9876	2943.81	0.7813
	2941.75	0.9879	2941.75	0.7818
	2939.7	0.9878	2939.7	0.7823
	2937.64	0.9874	2937.64	0.7827
	2935.58	0.9871	2935.58	0.7826
	2933.53	0.9871	2933.53	0.7827
	2931.47	0.9873	2931.47	0.7835
	2929.42	0.9877	2929.42	0.7839
	2927.36	0.9884	2927.36	0.784
	2925.31	0.9885	2925.31	0.7845
	2923.25	0.9879	2923.25	0.7849
	2921.19	0.9874	2921.19	0.7854
	2919.14	0.987	2919.14	0.7862
	2917.08	0.9867	2917.08	0.7868
	2915.03	0.9867	2915.03	0.7868
	2912.97	0.9869	2912.97	0.7866
	2910.92	0.9871	2910.92	0.7866
	2908.86	0.9872	2908.86	0.7871
	2906.8	0.987	2906.8	0.7879
	2904.75	0.987	2904.75	0.7884
	2902.69	0.9873	2902.69	0.7884
	2900.64	0.9874	2900.64	0.788
	2898.58	0.9874	2898.58	0.7879
	2896.53	0.9874	2896.53	0.7881
	2894.47	0.9872	2894.47	0.7884
	2892.41	0.9871	2892.41	0.7885
	2890.36	0.9874	2890.36	0.7885
	2888.3	0.9877	2888.3	0.7888
	2886.25	0.9878	2886.25	0.7892
	2884.19	0.9876	2884.19	0.7894
	2882.14	0.9871	2882.14	0.7896
	2880.08	0.9869	2880.08	0.79
	2878.02	0.9871	2878.02	0.7905
	2875.97	0.9873	2875.97	0.7908
	2873.91	0.9874	2873.91	0.791
	2871.86	0.9877	2871.86	0.7912
	2869.8	0.9878	2869.8	0.7913
	2867.74	0.9875	2867.74	0.7912
	2865.69	0.9874	2865.69	0.7911
	2863.63	0.9874	2863.63	0.7914
	2861.58	0.9873	2861.58	0.792
	2859.52	0.9873	2859.52	0.7926
	2857.47	0.9874	2857.47	0.7928
	2855.41	0.9875	2855.41	0.7926
	2853.35	0.9875	2853.35	0.7925
	2851.3	0.9876	2851.3	0.7926
	2849.24	0.9876	2849.24	0.7927
	2847.19	0.9877	2847.19	0.7929
	2845.13	0.9877	2845.13	0.7933
	2843.08	0.9875	2843.08	0.7934
	2841.02	0.9874	2841.02	0.7933
	2838.96	0.9875	2838.96	0.7934
	2836.91	0.9878	2836.91	0.7938
	2834.85	0.9884	2834.85	0.794
	2832.8	0.9889	2832.8	0.7941
	2830.74	0.9888	2830.74	0.794
	2828.69	0.9883	2828.69	0.794
	2826.63	0.988	2826.63	0.7945
	2824.57	0.9883	2824.57	0.795
	2822.52	0.9887	2822.52	0.7955
	2820.46	0.9886	2820.46	0.7955
	2818.41	0.9883	2818.41	0.7952
	2816.35	0.9884	2816.35	0.7953
	2814.3	0.9884	2814.3	0.7957
	2812.24	0.9882	2812.24	0.7963
	2810.18	0.9883	2810.18	0.7967
	2808.13	0.9885	2808.13	0.797
	2806.07	0.9883	2806.07	0.797
	2804.02	0.9883	2804.02	0.7972
	2801.96	0.9888	2801.96	0.7974
	2799.91	0.9892	2799.91	0.7974
	2797.85	0.9893	2797.85	0.7976
	2795.79	0.9897	2795.79	0.7978
	2793.74	0.99	2793.74	0.7978
	2791.68	0.9898	2791.68	0.7979
	2789.63	0.9896	2789.63	0.7982
	2787.57	0.9897	2787.57	0.7987
	2785.52	0.9897	2785.52	0.799
	2783.46	0.9898	2783.46	0.7991
	2781.4	0.9901	2781.4	0.7993
	2779.35	0.9902	2779.35	0.7995
	2777.29	0.9898	2777.29	0.7995
	2775.24	0.9894	2775.24	0.7997
	2773.18	0.9894	2773.18	0.8001
	2771.13	0.9895	2771.13	0.8004
	2769.07	0.9895	2769.07	0.8006
	2767.01	0.9896	2767.01	0.8008
	2764.96	0.99	2764.96	0.8008
	2762.9	0.9902	2762.9	0.8006
	2760.85	0.99	2760.85	0.8007
	2758.79	0.9897	2758.79	0.8013
	2756.74	0.9897	2756.74	0.8018
	2754.68	0.9896	2754.68	0.802
	2752.62	0.9893	2752.62	0.8018
	2750.57	0.9894	2750.57	0.8016
	2748.51	0.9899	2748.51	0.8018
	2746.46	0.9905	2746.46	0.8023
	2744.4	0.9906	2744.4	0.8027
	2742.35	0.9906	2742.35	0.8029
	2740.29	0.9905	2740.29	0.803
	2738.23	0.9905	2738.23	0.8033
	2736.18	0.9907	2736.18	0.8035
	2734.12	0.9907	2734.12	0.8035
	2732.07	0.9904	2732.07	0.8034
	2730.01	0.9903	2730.01	0.8035
	2727.96	0.9906	2727.96	0.8038
	2725.9	0.9909	2725.9	0.8043
	2723.84	0.9906	2723.84	0.8046
	2721.79	0.9901	2721.79	0.8047
	2719.73	0.9899	2719.73	0.8046
	2717.68	0.9899	2717.68	0.8045
	2715.62	0.9901	2715.62	0.8046
	2713.57	0.9902	2713.57	0.805
	2711.51	0.9901	2711.51	0.8056
	2709.45	0.9902	2709.45	0.8058
	2707.4	0.9903	2707.4	0.8056
	2705.34	0.9903	2705.34	0.8052
	2703.29	0.9903	2703.29	0.8053
	2701.23	0.9902	2701.23	0.8056
	2699.18	0.9901	2699.18	0.8058
	2697.12	0.9901	2697.12	0.8056
	2695.06	0.9903	2695.06	0.8055
	2693.01	0.9905	2693.01	0.8054
	2690.95	0.9905	2690.95	0.8055
	2688.9	0.9903	2688.9	0.8056
	2686.84	0.9903	2686.84	0.8061
	2684.78	0.9905	2684.78	0.8066
	2682.73	0.9907	2682.73	0.8068
	2680.67	0.9909	2680.67	0.8068
	2678.62	0.991	2678.62	0.8068
	2676.56	0.991	2676.56	0.8068
	2674.51	0.9911	2674.51	0.8069
	2672.45	0.9911	2672.45	0.8068
	2670.39	0.9909	2670.39	0.8065
	2668.34	0.9907	2668.34	0.8062
	2666.28	0.9904	2666.28	0.8063
	2664.23	0.9903	2664.23	0.8063
	2662.17	0.9906	2662.17	0.8064
	2660.12	0.9909	2660.12	0.8066
	2658.06	0.9908	2658.06	0.8069
	2656	0.9903	2656	0.8069
	2653.95	0.9901	2653.95	0.8069
	2651.89	0.9905	2651.89	0.807
	2649.84	0.9908	2649.84	0.8069
	2647.78	0.9908	2647.78	0.8069
	2645.73	0.9907	2645.73	0.8071
	2643.67	0.991	2643.67	0.8076
	2641.61	0.9911	2641.61	0.8077
	2639.56	0.9909	2639.56	0.8074
	2637.5	0.9906	2637.5	0.8073
	2635.45	0.9904	2635.45	0.8079
	2633.39	0.9904	2633.39	0.8083
	2631.34	0.9903	2631.34	0.8079
	2629.28	0.99	2629.28	0.8077
	2627.22	0.9898	2627.22	0.8076
	2625.17	0.9901	2625.17	0.8076
	2623.11	0.9912	2623.11	0.8076
	2621.06	0.9921	2621.06	0.8076
	2619	0.9923	2619	0.8078
	2616.95	0.9919	2616.95	0.8084
	2614.89	0.9915	2614.89	0.8086
	2612.83	0.9916	2612.83	0.8085
	2610.78	0.9917	2610.78	0.8083
	2608.72	0.9912	2608.72	0.8084
	2606.67	0.9907	2606.67	0.8085
	2604.61	0.9908	2604.61	0.8086
	2602.56	0.9911	2602.56	0.8088
	2600.5	0.9912	2600.5	0.8089
	2598.44	0.9915	2598.44	0.8087
	2596.39	0.9916	2596.39	0.8087
	2594.33	0.9916	2594.33	0.809
	2592.28	0.9916	2592.28	0.8093
	2590.22	0.9915	2590.22	0.8093
	2588.17	0.9914	2588.17	0.8091
	2586.11	0.9915	2586.11	0.8089
	2584.05	0.9916	2584.05	0.8091
	2582	0.9922	2582	0.8092
	2579.94	0.9927	2579.94	0.8093
	2577.89	0.9926	2577.89	0.8095
	2575.83	0.9922	2575.83	0.8099
	2573.78	0.9919	2573.78	0.8102
	2571.72	0.9916	2571.72	0.8101
	2569.66	0.9915	2569.66	0.8099
	2567.61	0.9916	2567.61	0.81
	2565.55	0.9915	2565.55	0.8102
	2563.5	0.9913	2563.5	0.81
	2561.44	0.9911	2561.44	0.8096
	2559.39	0.9911	2559.39	0.8096
	2557.33	0.9915	2557.33	0.8098
	2555.27	0.9919	2555.27	0.8096
	2553.22	0.992	2553.22	0.8093
	2551.16	0.9921	2551.16	0.8098
	2549.11	0.9921	2549.11	0.8105
	2547.05	0.9922	2547.05	0.8106
	2545	0.9924	2545	0.8108
	2542.94	0.9924	2542.94	0.8111
	2540.88	0.992	2540.88	0.8107
	2538.83	0.992	2538.83	0.81
	2536.77	0.9925	2536.77	0.81
	2534.72	0.9928	2534.72	0.8104
	2532.66	0.9927	2532.66	0.8107
	2530.61	0.9924	2530.61	0.8107
	2528.55	0.9921	2528.55	0.8108
	2526.49	0.9919	2526.49	0.8111
	2524.44	0.9922	2524.44	0.8112
	2522.38	0.9925	2522.38	0.8113
	2520.33	0.9927	2520.33	0.8117
	2518.27	0.9924	2518.27	0.8121
	2516.22	0.992	2516.22	0.812
	2514.16	0.9915	2514.16	0.8118
	2512.1	0.9911	2512.1	0.8117
	2510.05	0.9912	2510.05	0.8118
	2507.99	0.9912	2507.99	0.8121
	2505.94	0.9913	2505.94	0.8125
	2503.88	0.9916	2503.88	0.8128
	2501.82	0.9921	2501.82	0.813
	2499.77	0.9924	2499.77	0.8132
	2497.71	0.9921	2497.71	0.8129
	2495.66	0.9914	2495.66	0.8126
	2493.6	0.9911	2493.6	0.813
	2491.55	0.9916	2491.55	0.8135
	2489.49	0.9919	2489.49	0.8137
	2487.43	0.9915	2487.43	0.8134
	2485.38	0.9908	2485.38	0.8134
	2483.32	0.9909	2483.32	0.8137
	2481.27	0.9917	2481.27	0.8135
	2479.21	0.9923	2479.21	0.813
	2477.16	0.9921	2477.16	0.8131
	2475.1	0.9915	2475.1	0.8136
	2473.04	0.9916	2473.04	0.8137
	2470.99	0.9921	2470.99	0.8138
	2468.93	0.9916	2468.93	0.8144
	2466.88	0.9911	2466.88	0.8148
	2464.82	0.9917	2464.82	0.8144
	2462.77	0.9922	2462.77	0.8141
	2460.71	0.9922	2460.71	0.8143
	2458.65	0.9921	2458.65	0.8144
	2456.6	0.9922	2456.6	0.8142
	2454.54	0.9923	2454.54	0.8141
	2452.49	0.9922	2452.49	0.8141
	2450.43	0.9918	2450.43	0.814
	2448.38	0.9916	2448.38	0.8142
	2446.32	0.9918	2446.32	0.8148
	2444.26	0.9921	2444.26	0.8153
	2442.21	0.9921	2442.21	0.8153
	2440.15	0.9919	2440.15	0.8149
	2438.1	0.9921	2438.1	0.815
	2436.04	0.9921	2436.04	0.8156
	2433.99	0.9922	2433.99	0.816
	2431.93	0.9924	2431.93	0.816
	2429.87	0.9925	2429.87	0.8157
	2427.82	0.9924	2427.82	0.8153
	2425.76	0.9923	2425.76	0.8147
	2423.71	0.9922	2423.71	0.8145
	2421.65	0.9925	2421.65	0.8151
	2419.6	0.9934	2419.6	0.8157
	2417.54	0.9936	2417.54	0.8157
	2415.48	0.9931	2415.48	0.8154
	2413.43	0.9927	2413.43	0.8153
	2411.37	0.9925	2411.37	0.8154
	2409.32	0.9923	2409.32	0.816
	2407.26	0.992	2407.26	0.8166
	2405.21	0.9919	2405.21	0.8168
	2403.15	0.9922	2403.15	0.8168
	2401.09	0.9924	2401.09	0.8168
	2399.04	0.9924	2399.04	0.8169
	2396.98	0.9926	2396.98	0.817
	2394.93	0.9931	2394.93	0.8168
	2392.87	0.9932	2392.87	0.8162
	2390.82	0.9925	2390.82	0.8157
	2388.76	0.9919	2388.76	0.8156
	2386.7	0.9919	2386.7	0.8156
	2384.65	0.9921	2384.65	0.816
	2382.59	0.9922	2382.59	0.8165
	2380.54	0.9921	2380.54	0.8164
	2378.48	0.992	2378.48	0.816
	2376.43	0.9922	2376.43	0.8159
	2374.37	0.9929	2374.37	0.8163
	2372.31	0.9933	2372.31	0.8162
	2370.26	0.9934	2370.26	0.8155
	2368.2	0.9931	2368.2	0.8151
	2366.15	0.9928	2366.15	0.8157
	2364.09	0.9926	2364.09	0.8168
	2362.04	0.9929	2362.04	0.8171
	2359.98	0.9931	2359.98	0.8164
	2357.92	0.9928	2357.92	0.8161
	2355.87	0.9925	2355.87	0.8165
	2353.81	0.9929	2353.81	0.8169
	2351.76	0.9932	2351.76	0.8172
	2349.7	0.9929	2349.7	0.8171
	2347.64	0.9923	2347.64	0.817
	2345.59	0.9918	2345.59	0.8172
	2343.53	0.9919	2343.53	0.8178
	2341.48	0.9926	2341.48	0.8179
	2339.42	0.9936	2339.42	0.8172
	2337.37	0.994	2337.37	0.8165
	2335.31	0.9936	2335.31	0.8166
	2333.25	0.9928	2333.25	0.8176
	2331.2	0.9926	2331.2	0.8187
	2329.14	0.9928	2329.14	0.8191
	2327.09	0.9926	2327.09	0.8186
	2325.03	0.9923	2325.03	0.8181
	2322.98	0.9922	2322.98	0.8179
	2320.92	0.9923	2320.92	0.8178
	2318.86	0.9924	2318.86	0.8179
	2316.81	0.9926	2316.81	0.8184
	2314.75	0.9927	2314.75	0.8189
	2312.7	0.9927	2312.7	0.8191
	2310.64	0.9926	2310.64	0.8187
	2308.59	0.9925	2308.59	0.8179
	2306.53	0.9926	2306.53	0.8171
	2304.47	0.9929	2304.47	0.8167
	2302.42	0.9927	2302.42	0.8168
	2300.36	0.9922	2300.36	0.8176
	2298.31	0.992	2298.31	0.8188
	2296.25	0.9919	2296.25	0.8196
	2294.2	0.9918	2294.2	0.8201
	2292.14	0.9916	2292.14	0.8206
	2290.08	0.9913	2290.08	0.8208
	2288.03	0.9913	2288.03	0.8206
	2285.97	0.9919	2285.97	0.8197
	2283.92	0.992	2283.92	0.8192
	2281.86	0.9916	2281.86	0.8198
	2279.81	0.9918	2279.81	0.821
	2277.75	0.9929	2277.75	0.8218
	2275.69	0.9937	2275.69	0.8216
	2273.64	0.9938	2273.64	0.821
	2271.58	0.9935	2271.58	0.8211
	2269.53	0.9934	2269.53	0.8219
	2267.47	0.9933	2267.47	0.8218
	2265.42	0.992	2265.42	0.821
	2263.36	0.9908	2263.36	0.8204
	2261.3	0.991	2261.3	0.8199
	2259.25	0.9919	2259.25	0.82
	2257.19	0.9929	2257.19	0.8204
	2255.14	0.9935	2255.14	0.8207
	2253.08	0.9931	2253.08	0.8208
	2251.03	0.9925	2251.03	0.8213
	2248.97	0.992	2248.97	0.8218
	2246.91	0.9923	2246.91	0.8213
	2244.86	0.993	2244.86	0.8204
	2242.8	0.9933	2242.8	0.8203
	2240.75	0.9935	2240.75	0.8205
	2238.69	0.9933	2238.69	0.8198
	2236.64	0.9926	2236.64	0.8191
	2234.58	0.9926	2234.58	0.8197
	2232.52	0.9936	2232.52	0.8211
	2230.47	0.9935	2230.47	0.8225
	2228.41	0.9929	2228.41	0.8228
	2226.36	0.9932	2226.36	0.8215
	2224.3	0.9932	2224.3	0.8206
	2222.25	0.9933	2222.25	0.821
	2220.19	0.9946	2220.19	0.8212
	2218.13	0.996	2218.13	0.8209
	2216.08	0.9955	2216.08	0.821
	2214.02	0.9937	2214.02	0.8212
	2211.97	0.9928	2211.97	0.8211
	2209.91	0.9931	2209.91	0.8211
	2207.86	0.9941	2207.86	0.8216
	2205.8	0.9947	2205.8	0.822
	2203.74	0.994	2203.74	0.8223
	2201.69	0.9933	2201.69	0.8227
	2199.63	0.9937	2199.63	0.8233
	2197.58	0.9946	2197.58	0.8235
	2195.52	0.9957	2195.52	0.8223
	2193.47	0.9956	2193.47	0.8207
	2191.41	0.9943	2191.41	0.8199
	2189.35	0.9929	2189.35	0.8198
	2187.3	0.9925	2187.3	0.8201
	2185.24	0.9924	2185.24	0.8209
	2183.19	0.9921	2183.19	0.8216
	2181.13	0.992	2181.13	0.8224
	2179.08	0.9926	2179.08	0.8241
	2177.02	0.9934	2177.02	0.8249
	2174.96	0.9937	2174.96	0.8237
	2172.91	0.9938	2172.91	0.8224
	2170.85	0.9938	2170.85	0.8218
	2168.8	0.9932	2168.8	0.8216
	2166.74	0.9928	2166.74	0.8224
	2164.68	0.9939	2164.68	0.8224
	2162.63	0.9956	2162.63	0.8208
	2160.57	0.9958	2160.57	0.8186
	2158.52	0.996	2158.52	0.8167
	2156.46	0.9974	2156.46	0.8173
	2154.41	0.9989	2154.41	0.8207
	2152.35	1	2152.35	0.8232
	2150.29	0.9991	2150.29	0.8238
	2148.24	0.9961	2148.24	0.8242
	2146.18	0.9949	2146.18	0.8243
	2144.13	0.996	2144.13	0.8241
	2142.07	0.996	2142.07	0.8245
	2140.02	0.9942	2140.02	0.8241
	2137.96	0.9931	2137.96	0.8224
	2135.9	0.9938	2135.9	0.8219
	2133.85	0.9956	2133.85	0.8233
	2131.79	0.9964	2131.79	0.8249
	2129.74	0.9954	2129.74	0.8254
	2127.68	0.9943	2127.68	0.8252
	2125.63	0.9945	2125.63	0.8253
	2123.57	0.9948	2123.57	0.8253
	2121.51	0.9942	2121.51	0.8251
	2119.46	0.9938	2119.46	0.8246
	2117.4	0.9945	2117.4	0.8241
	2115.35	0.9948	2115.35	0.8233
	2113.29	0.994	2113.29	0.8232
	2111.24	0.9929	2111.24	0.824
	2109.18	0.9923	2109.18	0.8243
	2107.12	0.9923	2107.12	0.8238
	2105.07	0.9927	2105.07	0.8234
	2103.01	0.9933	2103.01	0.8237
	2100.96	0.9939	2100.96	0.8242
	2098.9	0.9947	2098.9	0.8241
	2096.85	0.9958	2096.85	0.8241
	2094.79	0.9958	2094.79	0.8245
	2092.73	0.9951	2092.73	0.8249
	2090.68	0.9947	2090.68	0.8252
	2088.62	0.9946	2088.62	0.8251
	2086.57	0.994	2086.57	0.825
	2084.51	0.9935	2084.51	0.8255
	2082.46	0.9938	2082.46	0.826
	2080.4	0.9945	2080.4	0.8259
	2078.34	0.9953	2078.34	0.8255
	2076.29	0.9957	2076.29	0.8251
	2074.23	0.9948	2074.23	0.8245
	2072.18	0.9941	2072.18	0.8236
	2070.12	0.9948	2070.12	0.8227
	2068.07	0.996	2068.07	0.8227
	2066.01	0.9961	2066.01	0.8234
	2063.95	0.9954	2063.95	0.8239
	2061.9	0.9952	2061.9	0.8236
	2059.84	0.9959	2059.84	0.8229
	2057.79	0.9963	2057.79	0.8232
	2055.73	0.9962	2055.73	0.8248
	2053.68	0.9964	2053.68	0.8261
	2051.62	0.9972	2051.62	0.826
	2049.56	0.997	2049.56	0.8251
	2047.51	0.9953	2047.51	0.8252
	2045.45	0.9945	2045.45	0.8263
	2043.4	0.9951	2043.4	0.8263
	2041.34	0.9957	2041.34	0.8252
	2039.29	0.996	2039.29	0.8246
	2037.23	0.9961	2037.23	0.8241
	2035.17	0.9963	2035.17	0.8238
	2033.12	0.9961	2033.12	0.8246
	2031.06	0.9961	2031.06	0.8252
	2029.01	0.998	2029.01	0.8251
	2026.95	0.9997	2026.95	0.8244
	2024.9	0.9983	2024.9	0.8231
	2022.84	0.996	2022.84	0.8217
	2020.78	0.9956	2020.78	0.8206
	2018.73	0.9955	2018.73	0.8207
	2016.67	0.9949	2016.67	0.8216
	2014.62	0.9963	2014.62	0.8214
	2012.56	0.998	2012.56	0.8214
	2010.51	0.9978	2010.51	0.8228
	2008.45	0.9971	2008.45	0.8237
	2006.39	0.9971	2006.39	0.8237
	2004.34	0.9972	2004.34	0.8243
	2002.28	0.9972	2002.28	0.8245
	2000.23	0.998	2000.23	0.8242
	1998.17	0.9989	1998.17	0.8242
	1996.12	0.9984	1996.12	0.8243
	1994.06	0.9978	1994.06	0.824
	1992	0.9985	1992	0.824
	1989.95	0.9992	1989.95	0.8241
	1987.89	0.9979	1987.89	0.824
	1985.84	0.9964	1985.84	0.8236
	1983.78	0.9964	1983.78	0.8233
	1981.72	0.9965	1981.72	0.8225
	1979.67	0.9956	1979.67	0.8211
	1977.61	0.9952	1977.61	0.8211
	1975.56	0.9967	1975.56	0.8225
	1973.5	0.999	1973.5	0.8242
	1971.45	1	1971.45	0.8253
	1969.39	0.9988	1969.39	0.8245
	1967.33	0.9975	1967.33	0.823
	1965.28	0.998	1965.28	0.8223
	1963.22	0.9994	1963.22	0.8221
	1961.17	0.9989	1961.17	0.8225
	1959.11	0.9966	1959.11	0.824
	1957.06	0.9959	1957.06	0.8253
	1955	0.9967	1955	0.8254
	1952.94	0.9969	1952.94	0.8248
	1950.89	0.9962	1950.89	0.8247
	1948.83	0.9957	1948.83	0.8246
	1946.78	0.9954	1946.78	0.8242
	1944.72	0.9955	1944.72	0.8242
	1942.67	0.9963	1942.67	0.8248
	1940.61	0.9976	1940.61	0.8252
	1938.55	0.9985	1938.55	0.8255
	1936.5	0.9983	1936.5	0.8254
	1934.44	0.9976	1934.44	0.8254
	1932.39	0.9972	1932.39	0.8256
	1930.33	0.9971	1930.33	0.8258
	1928.28	0.9972	1928.28	0.8256
	1926.22	0.9974	1926.22	0.8258
	1924.16	0.998	1924.16	0.826
	1922.11	0.9986	1922.11	0.8257
	1920.05	0.9985	1920.05	0.8254
	1918	0.9979	1918	0.826
	1915.94	0.9972	1915.94	0.8269
	1913.89	0.9969	1913.89	0.827
	1911.83	0.9971	1911.83	0.827
	1909.77	0.9978	1909.77	0.8273
	1907.72	0.9983	1907.72	0.8273
	1905.66	0.9985	1905.66	0.8266
	1903.61	0.9986	1903.61	0.8258
	1901.55	0.9986	1901.55	0.8253
	1899.5	0.9984	1899.5	0.8254
	1897.44	0.9981	1897.44	0.8258
	1895.38	0.9974	1895.38	0.8265
	1893.33	0.9968	1893.33	0.827
	1891.27	0.997	1891.27	0.8265
	1889.22	0.9976	1889.22	0.8258
	1887.16	0.9981	1887.16	0.8255
	1885.11	0.9985	1885.11	0.8259
	1883.05	0.9986	1883.05	0.8265
	1880.99	0.9984	1880.99	0.8268
	1878.94	0.9981	1878.94	0.8268
	1876.88	0.9977	1876.88	0.8265
	1874.83	0.9976	1874.83	0.8265
	1872.77	0.9979	1872.77	0.8268
	1870.72	0.9984	1870.72	0.8274
	1868.66	0.9987	1868.66	0.8278
	1866.6	0.9985	1866.6	0.8278
	1864.55	0.998	1864.55	0.8281
	1862.49	0.9978	1862.49	0.8285
	1860.44	0.9981	1860.44	0.8282
	1858.38	0.9985	1858.38	0.8274
	1856.33	0.9989	1856.33	0.8268
	1854.27	0.9991	1854.27	0.8269
	1852.21	0.9987	1852.21	0.8272
	1850.16	0.9981	1850.16	0.8273
	1848.1	0.9982	1848.1	0.8271
	1846.05	0.9985	1846.05	0.8272
	1843.99	0.9983	1843.99	0.8277
	1841.94	0.9982	1841.94	0.8278
	1839.88	0.9984	1839.88	0.8276
	1837.82	0.9985	1837.82	0.8277
	1835.77	0.9984	1835.77	0.828
	1833.71	0.9984	1833.71	0.8281
	1831.66	0.9985	1831.66	0.8281
	1829.6	0.9984	1829.6	0.8282
	1827.55	0.9982	1827.55	0.8283
	1825.49	0.9985	1825.49	0.8285
	1823.43	0.9991	1823.43	0.8285
	1821.38	0.9997	1821.38	0.8286
	1819.32	0.9998	1819.32	0.8288
	1817.27	0.9999	1817.27	0.8289
	1815.21	1	1815.21	0.829
	1813.15	0.9998	1813.15	0.829
	1811.1	0.9994	1811.1	0.8289
	1809.04	0.9994	1809.04	0.8287
	1806.99	0.9997	1806.99	0.8285
	1804.93	0.9997	1804.93	0.8283
	1802.88	0.9996	1802.88	0.828
	1800.82	0.9996	1800.82	0.8279
	1798.76	0.9997	1798.76	0.8282
	1796.71	0.9997	1796.71	0.8286
	1794.65	0.9996	1794.65	0.8288
	1792.6	0.9995	1792.6	0.8289
	1790.54	0.9994	1790.54	0.829
	1788.49	0.9993	1788.49	0.8292
	1786.43	0.9994	1786.43	0.8293
	1784.37	0.9996	1784.37	0.8292
	1782.32	0.9999	1782.32	0.8288
	1780.26	0.9999	1780.26	0.8282
	1778.21	0.9995	1778.21	0.8279
	1776.15	0.9993	1776.15	0.8278
	1774.1	0.9993	1774.1	0.8276
	1772.04	0.9994	1772.04	0.8272
	1769.98	0.9994	1769.98	0.8264
	1767.93	0.9993	1767.93	0.8254
	1765.87	0.9992	1765.87	0.8244
	1763.82	0.9992	1763.82	0.8235
	1761.76	0.9991	1761.76	0.8227
	1759.71	0.999	1759.71	0.8218
	1757.65	0.9988	1757.65	0.8206
	1755.59	0.9987	1755.59	0.8188
	1753.54	0.9987	1753.54	0.8168
	1751.48	0.9987	1751.48	0.8144
	1749.43	0.9984	1749.43	0.812
	1747.37	0.9983	1747.37	0.8102
	1745.32	0.9985	1745.32	0.8085
	1743.26	0.9985	1743.26	0.8067
	1741.2	0.9982	1741.2	0.8045
	1739.15	0.9979	1739.15	0.8019
	1737.09	0.9979	1737.09	0.7989
	1735.04	0.998	1735.04	0.7954
	1732.98	0.9982	1732.98	0.7917
	1730.93	0.9984	1730.93	0.7886
	1728.87	0.9989	1728.87	0.7861
	1726.81	0.9993	1726.81	0.784
	1724.76	0.9996	1724.76	0.7821
	1722.7	0.9992	1722.7	0.7805
	1720.65	0.9983	1720.65	0.7789
	1718.59	0.997	1718.59	0.7779
	1716.54	0.9954	1716.54	0.7778
	1714.48	0.9937	1714.48	0.7786
	1712.42	0.9922	1712.42	0.7792
	1710.37	0.9908	1710.37	0.7793
	1708.31	0.9898	1708.31	0.7797
	1706.26	0.9891	1706.26	0.7805
	1704.2	0.9886	1704.2	0.7813
	1702.15	0.9878	1702.15	0.7816
	1700.09	0.9863	1700.09	0.7818
	1698.03	0.9846	1698.03	0.7822
	1695.98	0.9832	1695.98	0.783
	1693.92	0.9821	1693.92	0.7842
	1691.87	0.9812	1691.87	0.7855
	1689.81	0.9803	1689.81	0.7865
	1687.76	0.9792	1687.76	0.7872
	1685.7	0.9774	1685.7	0.7879
	1683.64	0.9751	1683.64	0.789
	1681.59	0.9733	1681.59	0.7901
	1679.53	0.9722	1679.53	0.7907
	1677.48	0.9709	1677.48	0.7909
	1675.42	0.969	1675.42	0.7908
	1673.37	0.967	1673.37	0.7904
	1671.31	0.9654	1671.31	0.7896
	1669.25	0.9636	1669.25	0.7884
	1667.2	0.9616	1667.2	0.7873
	1665.14	0.9595	1665.14	0.7861
	1663.09	0.9572	1663.09	0.7844
	1661.03	0.9546	1661.03	0.7822
	1658.98	0.9519	1658.98	0.7801
	1656.92	0.9494	1656.92	0.7781
	1654.86	0.9472	1654.86	0.7755
	1652.81	0.9449	1652.81	0.7727
	1650.75	0.943	1650.75	0.7704
	1648.7	0.9416	1648.7	0.7679
	1646.64	0.9393	1646.64	0.7636
	1644.58	0.9362	1644.58	0.7579
	1642.53	0.9329	1642.53	0.752
	1640.47	0.9291	1640.47	0.7457
	1638.42	0.9247	1638.42	0.7387
	1636.36	0.9188	1636.36	0.7303
	1634.31	0.9121	1634.31	0.7216
	1632.25	0.9069	1632.25	0.7146
	1630.19	0.9032	1630.19	0.7086
	1628.14	0.9002	1628.14	0.7027
	1626.08	0.8981	1626.08	0.6974
	1624.03	0.8967	1624.03	0.693
	1621.97	0.8961	1621.97	0.6897
	1619.92	0.8962	1619.92	0.6874
	1617.86	0.8965	1617.86	0.6861
	1615.8	0.8964	1615.8	0.686
	1613.75	0.8963	1613.75	0.6871
	1611.69	0.8964	1611.69	0.6892
	1609.64	0.8965	1609.64	0.692
	1607.58	0.8965	1607.58	0.6957
	1605.53	0.8969	1605.53	0.6999
	1603.47	0.8975	1603.47	0.7044
	1601.41	0.8982	1601.41	0.7091
	1599.36	0.8988	1599.36	0.7139
	1597.3	0.8992	1597.3	0.7185
	1595.25	0.8991	1595.25	0.7224
	1593.19	0.8986	1593.19	0.7257
	1591.14	0.8977	1591.14	0.7284
	1589.08	0.8966	1589.08	0.7305
	1587.02	0.8952	1587.02	0.7319
	1584.97	0.8938	1584.97	0.7324
	1582.91	0.8923	1582.91	0.7324
	1580.86	0.891	1580.86	0.7317
	1578.8	0.8901	1578.8	0.7296
	1576.75	0.8889	1576.75	0.7264
	1574.69	0.8878	1574.69	0.723
	1572.63	0.8877	1572.63	0.7202
	1570.58	0.8884	1570.58	0.7176
	1568.52	0.8895	1568.52	0.7156
	1566.47	0.8911	1566.47	0.715
	1564.41	0.8934	1564.41	0.7156
	1562.36	0.896	1562.36	0.7169
	1560.3	0.8992	1560.3	0.7193
	1558.24	0.9033	1558.24	0.7236
	1556.19	0.9078	1556.19	0.7283
	1554.13	0.9127	1554.13	0.7326
	1552.08	0.9178	1552.08	0.7369
	1550.02	0.9231	1550.02	0.7412
	1547.97	0.9283	1547.97	0.7451
	1545.91	0.9332	1545.91	0.7487
	1543.85	0.9379	1543.85	0.7521
	1541.8	0.9421	1541.8	0.7559
	1539.74	0.9459	1539.74	0.7608
	1537.69	0.9494	1537.69	0.7653
	1535.63	0.9525	1535.63	0.7685
	1533.58	0.9553	1533.58	0.7717
	1531.52	0.9577	1531.52	0.7751
	1529.46	0.9597	1529.46	0.7781
	1527.41	0.9618	1527.41	0.7808
	1525.35	0.9639	1525.35	0.7838
	1523.3	0.966	1523.3	0.787
	1521.24	0.9682	1521.24	0.7903
	1519.19	0.9709	1519.19	0.7932
	1517.13	0.9734	1517.13	0.7962
	1515.07	0.9754	1515.07	0.7993
	1513.02	0.9771	1513.02	0.802
	1510.96	0.9789	1510.96	0.8039
	1508.91	0.9808	1508.91	0.8053
	1506.85	0.9823	1506.85	0.8072
	1504.8	0.983	1504.8	0.8095
	1502.74	0.9835	1502.74	0.8109
	1500.68	0.984	1500.68	0.8113
	1498.63	0.9843	1498.63	0.8113
	1496.57	0.9842	1496.57	0.8112
	1494.52	0.984	1494.52	0.8109
	1492.46	0.9837	1492.46	0.8099
	1490.41	0.983	1490.41	0.808
	1488.35	0.9815	1488.35	0.8054
	1486.29	0.9796	1486.29	0.8024
	1484.24	0.9774	1484.24	0.7989
	1482.18	0.9745	1482.18	0.7944
	1480.13	0.9705	1480.13	0.7886
	1478.07	0.9655	1478.07	0.7816
	1476.02	0.96	1476.02	0.7727
	1473.96	0.9539	1473.96	0.7616
	1471.9	0.9477	1471.9	0.7491
	1469.85	0.9423	1469.85	0.7375
	1467.79	0.9374	1467.79	0.7273
	1465.74	0.9317	1465.74	0.7169
	1463.68	0.9248	1463.68	0.7068
	1461.62	0.9178	1461.62	0.6987
	1459.57	0.9099	1459.57	0.6916
	1457.51	0.8998	1457.51	0.684
	1455.46	0.89	1455.46	0.6772
	1453.4	0.8844	1453.4	0.673
	1451.35	0.8827	1451.35	0.6713
	1449.29	0.8838	1449.29	0.6717
	1447.23	0.8873	1447.23	0.6742
	1445.18	0.8923	1445.18	0.6784
	1443.12	0.8981	1443.12	0.6837
	1441.07	0.904	1441.07	0.6897
	1439.01	0.9093	1439.01	0.6961
	1436.96	0.914	1436.96	0.7034
	1434.9	0.918	1434.9	0.7106
	1432.84	0.9211	1432.84	0.7164
	1430.79	0.9229	1430.79	0.7205
	1428.73	0.9234	1428.73	0.7229
	1426.68	0.9231	1426.68	0.7233
	1424.62	0.9218	1424.62	0.7218
	1422.57	0.9195	1422.57	0.7186
	1420.51	0.9165	1420.51	0.7136
	1418.45	0.9129	1418.45	0.707
	1416.4	0.9096	1416.4	0.7006
	1414.34	0.9072	1414.34	0.6947
	1412.29	0.9053	1412.29	0.689
	1410.23	0.9032	1410.23	0.6834
	1408.18	0.9006	1408.18	0.6783
	1406.12	0.8968	1406.12	0.6731
	1404.06	0.8914	1404.06	0.6673
	1402.01	0.8845	1402.01	0.6607
	1399.95	0.8755	1399.95	0.6528
	1397.9	0.8638	1397.9	0.6428
	1395.84	0.8483	1395.84	0.6297
	1393.79	0.8291	1393.79	0.6134
	1391.73	0.8093	1391.73	0.5966
	1389.67	0.7925	1389.67	0.5822
	1387.62	0.7815	1387.62	0.5735
	1385.56	0.7795	1385.56	0.5736
	1383.51	0.7861	1383.51	0.5818
	1381.45	0.7978	1381.45	0.5948
	1379.4	0.8122	1379.4	0.6093
	1377.34	0.827	1377.34	0.6229
	1375.28	0.8409	1375.28	0.6352
	1373.23	0.8533	1373.23	0.6467
	1371.17	0.864	1371.17	0.6573
	1369.12	0.8736	1369.12	0.6672
	1367.06	0.8825	1367.06	0.6765
	1365.01	0.8907	1365.01	0.685
	1362.95	0.8983	1362.95	0.6934
	1360.89	0.9051	1360.89	0.7015
	1358.84	0.911	1358.84	0.7086
	1356.78	0.9164	1356.78	0.7149
	1354.73	0.9214	1354.73	0.7209
	1352.67	0.9258	1352.67	0.7269
	1350.62	0.9295	1350.62	0.733
	1348.56	0.9327	1348.56	0.7389
	1346.5	0.9352	1346.5	0.7445
	1344.45	0.9374	1344.45	0.7495
	1342.39	0.9392	1342.39	0.7538
	1340.34	0.9406	1340.34	0.7577
	1338.28	0.9413	1338.28	0.7614
	1336.23	0.9417	1336.23	0.7647
	1334.17	0.942	1334.17	0.7677
	1332.11	0.9422	1332.11	0.7702
	1330.06	0.942	1330.06	0.772
	1328	0.9418	1328	0.7734
	1325.95	0.9418	1325.95	0.775
	1323.89	0.942	1323.89	0.7768
	1321.84	0.9423	1321.84	0.7788
	1319.78	0.9426	1319.78	0.781
	1317.72	0.9428	1317.72	0.7834
	1315.67	0.9431	1315.67	0.7857
	1313.61	0.9434	1313.61	0.7878
	1311.56	0.9443	1311.56	0.7899
	1309.5	0.9459	1309.5	0.7917
	1307.44	0.9479	1307.44	0.793
	1305.39	0.9499	1305.39	0.7941
	1303.33	0.9516	1303.33	0.7949
	1301.28	0.9536	1301.28	0.7954
	1299.22	0.9558	1299.22	0.7954
	1297.17	0.9577	1297.17	0.7946
	1295.11	0.959	1295.11	0.7932
	1293.05	0.9601	1293.05	0.7919
	1291	0.9612	1291	0.7906
	1288.94	0.9625	1288.94	0.7893
	1286.89	0.9639	1286.89	0.7881
	1284.83	0.9651	1284.83	0.7869
	1282.78	0.9663	1282.78	0.7859
	1280.72	0.9675	1280.72	0.7854
	1278.66	0.9687	1278.66	0.7853
	1276.61	0.97	1276.61	0.7851
	1274.55	0.9717	1274.55	0.7851
	1272.5	0.9736	1272.5	0.7855
	1270.44	0.9756	1270.44	0.7861
	1268.39	0.9773	1268.39	0.7869
	1266.33	0.9782	1266.33	0.7877
	1264.27	0.9786	1264.27	0.7884
	1262.22	0.9788	1262.22	0.7891
	1260.16	0.9792	1260.16	0.7899
	1258.11	0.9799	1258.11	0.7908
	1256.05	0.9805	1256.05	0.7914
	1254	0.9809	1254	0.7914
	1251.94	0.9814	1251.94	0.7911
	1249.88	0.9819	1249.88	0.7907
	1247.83	0.9825	1247.83	0.7905
	1245.77	0.9828	1245.77	0.7905
	1243.72	0.983	1243.72	0.7906
	1241.66	0.9834	1241.66	0.791
	1239.61	0.9839	1239.61	0.7916
	1237.55	0.9848	1237.55	0.7922
	1235.49	0.9856	1235.49	0.7927
	1233.44	0.9864	1233.44	0.7934
	1231.38	0.9872	1231.38	0.7943
	1229.33	0.988	1229.33	0.7952
	1227.27	0.9889	1227.27	0.7958
	1225.22	0.9896	1225.22	0.7962
	1223.16	0.9899	1223.16	0.7964
	1221.1	0.9903	1221.1	0.7967
	1219.05	0.9907	1219.05	0.7972
	1216.99	0.9911	1216.99	0.7977
	1214.94	0.9914	1214.94	0.7981
	1212.88	0.9917	1212.88	0.7984
	1210.83	0.992	1210.83	0.7991
	1208.77	0.9926	1208.77	0.8003
	1206.71	0.9934	1206.71	0.8018
	1204.66	0.9943	1204.66	0.8034
	1202.6	0.9951	1202.6	0.805
	1200.55	0.9957	1200.55	0.8065
	1198.49	0.9959	1198.49	0.808
	1196.44	0.9962	1196.44	0.8095
	1194.38	0.9967	1194.38	0.811
	1192.32	0.997	1192.32	0.8124
	1190.27	0.997	1190.27	0.8138
	1188.21	0.9968	1188.21	0.8151
	1186.16	0.9967	1186.16	0.816
	1184.1	0.997	1184.1	0.8171
	1182.05	0.9972	1182.05	0.8187
	1179.99	0.9972	1179.99	0.8206
	1177.93	0.9972	1177.93	0.8225
	1175.88	0.9974	1175.88	0.8239
	1173.82	0.9973	1173.82	0.8252
	1171.77	0.9972	1171.77	0.8266
	1169.71	0.9972	1169.71	0.8279
	1167.66	0.9971	1167.66	0.8293
	1165.6	0.9971	1165.6	0.8308
	1163.54	0.9973	1163.54	0.8323
	1161.49	0.9978	1161.49	0.8336
	1159.43	0.9979	1159.43	0.835
	1157.38	0.9976	1157.38	0.8362
	1155.32	0.9974	1155.32	0.8369
	1153.27	0.9974	1153.27	0.8376
	1151.21	0.9974	1151.21	0.8385
	1149.15	0.9971	1149.15	0.8396
	1147.1	0.9969	1147.1	0.8408
	1145.04	0.9971	1145.04	0.8418
	1142.99	0.9974	1142.99	0.8423
	1140.93	0.9975	1140.93	0.8424
	1138.88	0.9973	1138.88	0.8423
	1136.82	0.9971	1136.82	0.8423
	1134.76	0.9972	1134.76	0.8422
	1132.71	0.9973	1132.71	0.842
	1130.65	0.9968	1130.65	0.8418
	1128.6	0.9956	1128.6	0.8415
	1126.54	0.9943	1126.54	0.841
	1124.48	0.9936	1124.48	0.8403
	1122.43	0.993	1122.43	0.8392
	1120.37	0.9922	1120.37	0.8381
	1118.32	0.9908	1118.32	0.8374
	1116.26	0.9892	1116.26	0.8369
	1114.21	0.9878	1114.21	0.8368
	1112.15	0.9865	1112.15	0.8375
	1110.09	0.9857	1110.09	0.8385
	1108.04	0.9859	1108.04	0.8393
	1105.98	0.987	1105.98	0.8402
	1103.93	0.9885	1103.93	0.8418
	1101.87	0.99	1101.87	0.8434
	1099.82	0.9911	1099.82	0.8446
	1097.76	0.9915	1097.76	0.8454
	1095.7	0.9916	1095.7	0.8461
	1093.65	0.992	1093.65	0.8464
	1091.59	0.9926	1091.59	0.8465
	1089.54	0.993	1089.54	0.8467
	1087.48	0.9933	1087.48	0.8469
	1085.43	0.9936	1085.43	0.8472
	1083.37	0.994	1083.37	0.8477
	1081.31	0.9947	1081.31	0.8481
	1079.26	0.9956	1079.26	0.8483
	1077.2	0.9961	1077.2	0.8485
	1075.15	0.9964	1075.15	0.8488
	1073.09	0.9966	1073.09	0.8492
	1071.04	0.997	1071.04	0.8497
	1068.98	0.9977	1068.98	0.85
	1066.92	0.9984	1066.92	0.85
	1064.87	0.9988	1064.87	0.8499
	1062.81	0.999	1062.81	0.8496
	1060.76	0.9994	1060.76	0.8494
	1058.7	0.9997	1058.7	0.8492
	1056.65	1	1056.65	0.8489
	1054.59	1	1054.59	0.8487
	1052.53	0.9996	1052.53	0.8487
	1050.48	0.9994	1050.48	0.8487
	1048.42	0.9993	1048.42	0.8487
	1046.37	0.9992	1046.37	0.8487
	1044.31	0.9993	1044.31	0.8489
	1042.26	0.9997	1042.26	0.8489
	1040.2	1	1040.2	0.8486
	1038.14	1.0002	1038.14	0.8487
	1036.09	1	1036.09	0.849
	1034.03	0.9998	1034.03	0.8493
	1031.98	0.9995	1031.98	0.8494
	1029.92	0.9992	1029.92	0.8494
	1027.87	0.9993	1027.87	0.8493
	1025.81	0.9991	1025.81	0.8494
	1023.75	0.9987	1023.75	0.8496
	1021.7	0.9985	1021.7	0.8499
	1019.64	0.998	1019.64	0.85
	1017.59	0.9975	1017.59	0.85
	1015.53	0.9979	1015.53	0.8499
	1013.48	0.9985	1013.48	0.8496
	1011.42	0.9983	1011.42	0.8491
	1009.36	0.9977	1009.36	0.8488
	1007.31	0.9973	1007.31	0.8489
	1005.25	0.9967	1005.25	0.8487
	1003.2	0.996	1003.2	0.8478
	1001.14	0.9953	1001.14	0.8471
	999.085	0.995	999.085	0.8469
	997.03	0.9953	997.03	0.8467
	994.974	0.9956	994.974	0.846
	992.918	0.9959	992.918	0.8453
	990.862	0.9961	990.862	0.8446
	988.807	0.9963	988.807	0.8443
	986.751	0.9962	986.751	0.8446
	984.695	0.9955	984.695	0.8447
	982.639	0.9944	982.639	0.844
	980.584	0.9934	980.584	0.8427
	978.528	0.9926	978.528	0.8414
	976.472	0.9918	976.472	0.8404
	974.417	0.9915	974.417	0.8391
	972.361	0.9912	972.361	0.8376
	970.305	0.9903	970.305	0.836
	968.249	0.9891	968.249	0.8342
	966.194	0.9883	966.194	0.8326
	964.138	0.9878	964.138	0.8316
	962.082	0.9874	962.082	0.8308
	960.027	0.9871	960.027	0.8303
	957.971	0.9871	957.971	0.83
	955.915	0.9872	955.915	0.8301
	953.859	0.9871	953.859	0.8303
	951.803	0.9872	951.803	0.8305
	949.748	0.9874	949.748	0.8304
	947.692	0.9872	947.692	0.83
	945.636	0.9864	945.636	0.8292
	943.581	0.9858	943.581	0.828
	941.525	0.9859	941.525	0.8267
	939.469	0.9865	939.469	0.8265
	937.413	0.9869	937.413	0.8272
	935.358	0.987	935.358	0.8287
	933.302	0.9871	933.302	0.8306
	931.246	0.9874	931.246	0.8315
	929.191	0.9874	929.191	0.8318
	927.135	0.9871	927.135	0.8323
	925.079	0.9871	925.079	0.8328
	923.023	0.9876	923.023	0.8332
	920.968	0.9882	920.968	0.8339
	918.912	0.9885	918.912	0.8345
	916.856	0.989	916.856	0.8346
	914.8	0.9899	914.8	0.8346
	912.745	0.9912	912.745	0.8345
	910.689	0.9926	910.689	0.8344
	908.633	0.9936	908.633	0.8344
	906.577	0.9946	906.577	0.8344
	904.522	0.9955	904.522	0.8344
	902.466	0.9961	902.466	0.8349
	900.41	0.9967	900.41	0.8353
	898.355	0.9977	898.355	0.8355
	896.299	0.9985	896.299	0.836
	894.243	0.9989	894.243	0.837
	892.187	0.9989	892.187	0.8384
	890.132	0.9986	890.132	0.8403
	888.076	0.9983	888.076	0.8422
	886.02	0.9983	886.02	0.8439
	883.964	0.9987	883.964	0.8456
	881.909	0.9995	881.909	0.8468
	879.853	1	879.853	0.847
	877.797	1.0001	877.797	0.847
	875.741	0.9998	875.741	0.8476
	873.686	0.9995	873.686	0.8484
	871.63	0.9994	871.63	0.849
	869.574	0.9991	869.574	0.8493
	867.519	0.9983	867.519	0.8498
	865.463	0.9983	865.463	0.85
	863.407	0.9989	863.407	0.8496
	861.351	0.9987	861.351	0.8495
	859.296	0.9976	859.296	0.8503
	857.24	0.997	857.24	0.8511
	855.184	0.9975	855.184	0.8518
	853.128	0.9981	853.128	0.8523
	851.073	0.9984	851.073	0.8523
	849.017	0.9983	849.017	0.8517
	846.961	0.9983	846.961	0.8509
	844.905	0.9988	844.905	0.8504
	842.85	0.9995	842.85	0.8502
	840.794	1.0001	840.794	0.8499
	838.738	0.9998	838.738	0.8497
	836.683	0.9987	836.683	0.8498
	834.627	0.998	834.627	0.8499
	832.571	0.998	832.571	0.85
	830.515	0.998	830.515	0.8504
	828.46	0.9983	828.46	0.8509
	826.404	0.9987	826.404	0.8518
	824.348	0.9986	824.348	0.8524
	822.293	0.9986	822.293	0.8525
	820.237	0.9994	820.237	0.8523
	818.181	1	818.181	0.8524
	816.125	1.0001	816.125	0.8532
	814.07	0.9994	814.07	0.8538
	812.014	0.9988	812.014	0.8528
	809.958	0.9983	809.958	0.851
	807.902	0.9973	807.902	0.8492
	805.847	0.9962	805.847	0.848
	803.791	0.9957	803.791	0.8471
	801.735	0.996	801.735	0.8462
	799.679	0.9971	799.679	0.8456
	797.624	0.9986	797.624	0.8454
	795.568	0.9999	795.568	0.8453
	793.512	1.0007	793.512	0.8458
	791.457	1.0011	791.457	0.8469
	789.401	1.0012	789.401	0.8477
	787.345	1.0013	787.345	0.848
	785.289	1.0018	785.289	0.8482
	783.234	1.0017	783.234	0.8484
	781.178	1.0013	781.178	0.8491
	779.122	1.0012	779.122	0.85
	777.066	1	777.066	0.85
	775.011	0.9974	775.011	0.8494
	772.955	0.9945	772.955	0.8484
	770.899	0.9913	770.899	0.8466
	768.843	0.9868	768.843	0.8433
	766.788	0.9794	766.788	0.8383
	764.732	0.9679	764.732	0.8305
	762.676	0.9541	762.676	0.8186
	760.62	0.9439	760.62	0.8017
	758.565	0.9415	758.565	0.7798
	756.509	0.9465	756.509	0.7578
	754.453	0.9554	754.453	0.7469
	752.398	0.9646	752.398	0.7535
	750.342	0.9722	750.342	0.7714
	748.286	0.9777	748.286	0.7898
	746.23	0.9812	746.23	0.8031
	744.175	0.9827	744.175	0.8117
	742.119	0.9826	742.119	0.8188
	740.063	0.9825	740.063	0.8269
	738.008	0.9836	738.008	0.8351
	735.952	0.9851	735.952	0.8414
	733.896	0.9862	733.896	0.8462
	731.84	0.9873	731.84	0.8506
	729.785	0.988	729.785	0.853
	727.729	0.9871	727.729	0.8512
	725.673	0.9833	725.673	0.8442
	723.617	0.9761	723.617	0.8318
	721.562	0.9667	721.562	0.8156
	719.506	0.9581	719.506	0.7986
	717.45	0.9528	717.45	0.7852
	715.394	0.9503	715.394	0.7788
	713.339	0.9493	713.339	0.7789
	711.283	0.9487	711.283	0.7827
	709.227	0.9479	709.227	0.7879
	707.172	0.9474	707.172	0.7928
	705.116	0.9471	705.116	0.7963
	703.06	0.9461	703.06	0.7984
	701.004	0.9441	701.004	0.8002
	698.949	0.9421	698.949	0.8016
	696.893	0.9402	696.893	0.8009
	694.837	0.9371	694.837	0.7968
	692.781	0.9331	692.781	0.7903
	690.726	0.9288	690.726	0.7834
	688.67	0.9237	688.67	0.7766
	686.614	0.9171	686.614	0.7698
	684.558	0.9095	684.558	0.7628
	682.503	0.9014	682.503	0.7552
	680.447	0.8928	680.447	0.7467
	678.391	0.8837	678.391	0.7383
	676.336	0.8749	676.336	0.7304
	674.28	0.8676	674.28	0.722
	672.224	0.8624	672.224	0.7136
	670.168	0.8583	670.168	0.7056
	668.113	0.8527	668.113	0.6959
	666.057	0.8472	666.057	0.6855
	664.001	0.8438	664.001	0.6767
	661.945	0.8406	661.945	0.6679
	659.89	0.8365	659.89	0.6591
	657.834	0.8324	657.834	0.6518
	655.778	0.8302	655.778	0.6467
	653.722	0.8309	653.722	0.644
	651.667	0.8344	651.667	0.644
	649.611	0.8406	649.611	0.6476
	647.555	0.8497	647.555	0.6558
	645.5	0.8608	645.5	0.6676
	643.444	0.8734	643.444	0.6809
	641.388	0.8865	641.388	0.6945
	639.332	0.8986	639.332	0.7078
	637.277	0.9094	637.277	0.7203
	635.221	0.9194	635.221	0.7323
	633.165	0.9286	633.165	0.7437
	631.11	0.9367	631.11	0.7545
	629.054	0.9435	629.054	0.7646
	626.998	0.9497	626.998	0.7735
	624.942	0.9556	624.942	0.7818
	622.887	0.9606	622.887	0.7897
	620.831	0.9649	620.831	0.7964
	618.775	0.9688	618.775	0.8021
	616.719	0.9724	616.719	0.8074
	614.664	0.9762	614.664	0.8122
	612.608	0.9801	612.608	0.8156
	610.552	0.9836	610.552	0.8189
	608.496	0.9868	608.496	0.8233
	606.441	0.9894	606.441	0.8282
	604.385	0.9913	604.385	0.8333
	602.329	0.9934	602.329	0.8376
	600.274	0.995	600.274	0.8407
	598.218	0.9957	598.218	0.8433
	596.162	0.9962	596.162	0.8449
	594.106	0.9969	594.106	0.8447
	592.051	0.9977	592.051	0.8429
	589.995	0.9984	589.995	0.8407
	587.939	0.9982	587.939	0.8404
	585.883	0.9977	585.883	0.8414
	583.828	0.9979	583.828	0.8421
	581.772	0.9982	581.772	0.8422
	579.716	0.998	579.716	0.8419
	577.66	0.9974	577.66	0.8416
	575.605	0.9959	575.605	0.8418
	573.549	0.9943	573.549	0.8425
	571.493	0.9946	571.493	0.8433
	569.438	0.9967	569.438	0.8431
	567.382	0.9994	567.382	0.8422
	565.326	1.0005	565.326	0.8424
	563.27	0.9997	563.27	0.8437
	561.215	0.9989	561.215	0.845
	559.159	0.9998	559.159	0.8458
	557.103	1.0006	557.103	0.8463
	555.047	1	555.047	0.8478
	552.992	1.0007	552.992	0.85
	550.936	1.0029	550.936	0.8505
	548.88	1.0047	548.88	0.8484
	546.824	1.0042	546.824	0.847
	544.769	1.0028	544.769	0.8471
	542.713	1.0017	542.713	0.8484
	540.657	1.001	540.657	0.851
	538.602	1.0005	538.602	0.8541
	536.546	1	536.546	0.8561
	534.49	0.9987	534.49	0.8564
	532.434	0.9969	532.434	0.8559
	530.379	0.9949	530.379	0.8562
	528.323	0.9918	528.323	0.857
	526.267	0.9885	526.267	0.8561
	524.212	0.9865	524.212	0.8533
	522.156	0.9848	522.156	0.8509
	520.1	0.9832	520.1	0.8493
	518.044	0.9827	518.044	0.8481
	515.989	0.9827	515.989	0.8489
	513.933	0.9826	513.933	0.8507
	511.877	0.9825	511.877	0.8515
	509.821	0.9825	509.821	0.8512
	507.766	0.9822	507.766	0.8499
	505.71	0.9819	505.71	0.8486
	503.654	0.9823	503.654	0.849
	501.598	0.9834	501.598	0.8505
	499.543	0.9852	499.543	0.8498
	497.487	0.9879	497.487	0.8476
	495.431	0.991	495.431	0.8459
	493.375	0.9928	493.375	0.8438
	491.32	0.9922	491.32	0.8409
	489.264	0.99	489.264	0.8376
	487.208	0.9872	487.208	0.8337
	485.153	0.9826	485.153	0.828
	483.097	0.9751	483.097	0.8199
	481.041	0.9645	481.041	0.8087
	478.985	0.9519	478.985	0.7948
	476.93	0.9398	476.93	0.7811
	474.874	0.9307	474.874	0.7713
	472.818	0.9252	472.818	0.7663
	470.762	0.9225	470.762	0.7622
	468.707	0.9207	468.707	0.7546
	466.651	0.916	466.651	0.7439
	464.595	0.9062	464.595	0.7332
	462.539	0.8932	462.539	0.7234
	460.484	0.8791	460.484	0.7156
	458.428	0.8655	458.428	0.7117
	456.372	0.8556	456.372	0.7109
	454.317	0.8513	454.317	0.7132
	452.261	0.8516	452.261	0.7208
	450.205	0.8559	450.205	0.7322
	448.149	0.8626	448.149	0.7423
	446.094	0.8711	446.094	0.7482
	444.038	0.8839	444.038	0.7501
	441.982	0.8989	441.982	0.7505
	439.926	0.9102	439.926	0.7516
	437.871	0.9199	437.871	0.7532
	435.815	0.9331	435.815	0.7555
	433.759	0.9464	433.759	0.7598
	431.704	0.955	431.704	0.7652
	429.648	0.9597	429.648	0.7705
	427.592	0.9645	427.592	0.7764
	425.536	0.973	425.536	0.7828
	423.481	0.9841	423.481	0.7881
	421.425	0.9923	421.425	0.794
	419.369	0.9949	419.369	0.8036
	417.313	0.995	417.313	0.8129
	415.258	0.9971	415.258	0.8166
	413.202	1	413.202	0.8183
	411.146	1.0013	411.146	0.8226
	409.091	0.9992	409.091	0.8292
	407.035	0.9955	407.035	0.8361
	404.979	0.9953	404.979	0.843
	402.923	0.9996	402.923	0.85
	400.868	1.0022	400.868	0.854
	398.812	1	398.812	0.85

## Sheet: Fig. 2h
	Fig. 2h (N 1s XPS spectra)
	MOF-808-EDTA-Cu					MOF-808-EDTA-Cu (HCl)
	Binding Energy (eV)	raw intensity (arb. units)	fitting intensity (arb. units)	deconvolution intensity of R3NH+	deconvolution intensity of R3N-Cu2+	Binding Energy (eV)	raw intensity (arb. units)	fitting intensity (arb. units)	deconvolution intensity of R3NH+	deconvolution intensity of R3N-Cu2+
	406.985	4614.64	4614.64	4114.64	4114.64	404.852	2351.64	2372.77	1864.21	1864.21
	406.885	4591.61	4614.39	4114.39	4114.39	404.752	2375.09	2373.18	1864.62	1864.62
	406.785	4563.98	4614.14	4114.14	4114.14	404.652	2416.97	2373.59	1865.02	1865.02
	406.685	4593.29	4613.88	4113.88	4113.88	404.552	2370.07	2374.01	1865.43	1865.43
	406.585	4607.11	4613.63	4113.63	4113.63	404.452	2363.79	2374.44	1865.84	1865.84
	406.485	4628.04	4613.37	4113.37	4113.37	404.352	2367.56	2374.89	1866.25	1866.25
	406.385	4574.86	4613.12	4113.12	4113.12	404.252	2323.59	2375.39	1866.65	1866.65
	406.285	4539.27	4612.87	4112.87	4112.87	404.152	2339.5	2375.97	1867.06	1867.06
	406.185	4575.7	4612.61	4112.61	4112.61	404.052	2418.64	2376.69	1867.47	1867.47
	406.085	4581.98	4612.36	4112.36	4112.36	403.952	2325.68	2377.67	1867.88	1867.88
	405.985	4554.76	4612.1	4112.1	4112.1	403.852	2355.83	2379.07	1868.28	1868.28
	405.885	4544.29	4611.85	4111.85	4111.85	403.752	2458.43	2381.16	1868.69	1868.69
	405.785	4553.93	4611.6	4111.6	4111.6	403.652	2422.83	2384.34	1869.1	1869.1
	405.685	4511.63	4611.34	4111.34	4111.34	403.552	2458.43	2389.19	1869.51	1869.51
	405.585	4589.1	4611.09	4111.09	4111.09	403.452	2456.33	2396.51	1869.91	1869.91
	405.485	4618.83	4610.83	4110.83	4110.83	403.352	2436.65	2407.36	1870.32	1870.32
	405.385	4605.01	4610.58	4110.58	4110.58	403.252	2417.39	2423.08	1870.73	1870.73
	405.285	4568.16	4610.33	4110.33	4110.32	403.152	2428.28	2445.27	1871.14	1871.14
	405.185	4585.75	4610.08	4110.08	4110.07	403.052	2401.89	2475.72	1871.54	1871.54
	405.085	4593.71	4609.83	4109.83	4109.82	402.952	2460.1	2516.3	1871.95	1871.95
	404.985	4549.32	4609.58	4109.58	4109.56	402.852	2622.16	2568.7	1872.36	1872.36
	404.885	4521.68	4609.34	4109.34	4109.31	402.752	2649.38	2634.23	1872.77	1872.77
	404.785	4617.57	4609.12	4109.12	4109.06	402.652	2708.84	2713.45	1873.18	1873.17
	404.685	4570.26	4608.9	4108.9	4108.8	402.552	2779.19	2805.82	1873.59	1873.58
	404.585	4578.21	4608.72	4108.72	4108.55	402.452	2973.91	2909.6	1874.01	1873.99
	404.485	4555.6	4608.59	4108.59	4108.29	402.352	2959.25	3021.53	1874.44	1874.4
	404.385	4522.1	4608.52	4108.52	4108.04	402.252	3089.9	3136.93	1874.89	1874.81
	404.285	4512.89	4608.55	4108.55	4107.78	402.152	3287.13	3249.98	1875.39	1875.21
	404.185	4495.72	4608.74	4108.74	4107.53	402.052	3304.72	3354.14	1875.97	1875.62
	404.085	4553.93	4609.15	4109.15	4107.28	401.952	3484.78	3442.91	1876.69	1876.03
	403.985	4552.25	4609.87	4109.87	4107.02	401.852	3561.42	3510.4	1877.67	1876.43
	403.885	4552.25	4611.03	4111.03	4106.77	401.752	3563.09	3552.21	1879.07	1876.84
	403.785	4601.24	4612.79	4112.79	4106.52	401.652	3612.08	3565.97	1881.16	1877.25
	403.685	4597.06	4615.33	4115.33	4106.26	401.552	3562.25	3551.75	1884.34	1877.66
	403.585	4608.78	4618.9	4118.9	4106.01	401.452	3498.18	3512.05	1889.19	1878.07
	403.485	4609.2	4623.77	4123.77	4105.75	401.352	3402.29	3451.67	1896.51	1878.48
	403.385	4603.34	4630.24	4130.24	4105.5	401.252	3330.26	3377.06	1907.35	1878.88
	403.285	4604.59	4638.64	4138.63	4105.25	401.152	3295.09	3295.68	1923.07	1879.3
	403.185	4595.8	4649.28	4149.27	4105	401.052	3161.51	3215.19	1945.26	1879.71
	403.085	4648.56	4662.49	4162.48	4104.75	400.952	3190.82	3142.6	1975.69	1880.13
	402.985	4683.74	4678.5	4178.47	4104.51	400.852	3083.62	3083.77	2016.24	1880.56
	402.885	4697.56	4697.47	4197.42	4104.28	400.752	3039.65	3042.93	2068.61	1881.01
	402.785	4733.99	4719.43	4219.33	4104.07	400.652	2968.88	3022.41	2134.08	1881.48
	402.685	4733.99	4744.25	4244.07	4103.9	400.552	3101.63	3022.73	2213.18	1882
	402.585	4783.82	4771.61	4271.3	4103.78	400.452	3121.31	3042.68	2305.37	1882.58
	402.485	4851.66	4801.02	4300.48	4103.75	400.352	3079.43	3079.65	2408.88	1883.28
	402.385	4857.52	4831.76	4330.84	4103.88	400.252	3120.05	3129.93	2520.35	1884.14
	402.285	4877.62	4862.98	4361.44	4104.24	400.152	3266.61	3189.1	2635.05	1885.25
	402.185	4939.18	4893.69	4391.19	4104.96	400.052	3292.16	3252.37	2747.03	1886.72
	402.085	4930.38	4922.93	4418.89	4106.23	399.952	3285.46	3314.94	2849.59	1888.73
	401.985	4978.12	4949.73	4443.35	4108.32	399.852	3399.36	3372.22	2936	1891.5
	401.885	4992.36	4973.34	4463.44	4111.59	399.752	3331.94	3420.14	3000.08	1895.31
	401.785	4994.45	4993.26	4478.16	4116.53	399.652	3460.08	3455.34	3037.06	1900.55
	401.685	5052.24	5009.38	4486.78	4123.78	399.552	3457.98	3475.31	3044.1	1907.69
	401.585	5056.85	5022.1	4488.85	4134.17	399.452	3397.27	3478.54	3020.68	1917.29
	401.485	4982.31	5032.29	4484.25	4148.71	399.352	3401.03	3464.5	2968.65	1930.03
	401.385	5032.98	5041.38	4473.2	4168.6	399.252	3301.79	3433.66	2892.02	1946.68
	401.285	5003.24	5051.3	4456.24	4195.23	399.152	3361.25	3387.36	2796.44	1968.06
	401.185	4969.33	5064.39	4434.21	4230.09	399.052	3353.72	3327.76	2688.49	1995.04
	401.085	5056.01	5083.25	4408.12	4274.78	398.952	3323.57	3257.47	2575.03	2028.41
	400.985	5112.54	5110.57	4379.16	4330.81	398.852	3305.56	3179.52	2462.32	2068.94
	400.885	5136.83	5148.89	4348.52	4399.52	398.752	3214.27	3097.07	2355.69	2117.16
	400.785	5195.87	5200.34	4317.37	4481.86	398.652	3096.18	3013.14	2259.09	2173.31
	400.685	5257.43	5266.38	4286.78	4578.24	398.552	3030.86	2930.54	2174.99	2237.3
	400.585	5339.08	5347.62	4257.61	4688.39	398.452	2881.36	2851.57	2104.48	2308.55
	400.485	5471.83	5443.55	4230.58	4811.1	398.352	2824.83	2778.13	2047.38	2386
	400.385	5556.41	5552.45	4206.17	4944.16	398.252	2616.71	2711.54	2002.72	2468.03
	400.285	5657.75	5671.37	4184.64	5084.35	398.152	2578.19	2652.59	1968.94	2552.5
	400.185	5840.75	5796.15	4166.1	5227.42	398.052	2558.09	2601.59	1944.23	2636.8
	400.085	5909.42	5921.77	4150.47	5368.42	397.952	2487.74	2558.43	1926.74	2717.96
	399.985	6113.35	6042.44	4137.57	5501.73	397.852	2418.64	2522.68	1914.78	2792.89
	399.885	6169.47	6152.09	4127.13	5621.56	397.752	2419.9	2493.7	1906.9	2858.47
	399.785	6287.97	6244.82	4118.85	5722.32	397.652	2418.64	2470.69	1901.91	2911.79
	399.685	6320.22	6315.33	4112.4	5799.03	397.552	2376.77	2452.8	1898.9	2950.4
	399.585	6291.32	6359.4	4107.45	5847.8	397.452	2363.37	2439.19	1897.22	2972.46
	399.485	6366.28	6374.16	4103.71	5866.04	397.352	2362.11	2429.06	1896.38	2976.94
	399.385	6311.84	6358.35	4100.92	5852.77	397.252	2376.35	2421.69	1896.06	2963.63
	399.285	6245.26	6312.45	4098.86	5808.68	397.152	2381.8	2416.47	1896.06	2933.19
	399.185	6215.53	6238.6	4097.34	5736.09	397.052	2325.26	2412.88	1896.24	2887.12
	399.085	6112.52	6140.32	4096.21	5638.69	396.952	2301.39	2410.49	1896.53	2827.64
	398.985	6113.77	6022.34	4095.37	5521.28	396.852	2399.8	2408.98	1896.87	2757.41
	398.885	5938.73	5890.06	4094.73	5389.4	396.752	2450.05	2408.1	1897.25	2679.5
	398.785	5700.46	5749.23	4094.22	5248.82	396.652	2438.74	2407.65	1897.64	2597.05
	398.685	5690.83	5605.48	4093.81	5105.23	396.552	2401.48	2407.51	1898.04	2513.13
	398.585	5438.33	5463.85	4093.45	4963.7	396.452	2406.5	2407.56	1898.45	2430.53
	398.485	5285.9	5328.71	4093.14	4828.62	396.352	2355.41	2407.75	1898.85	2351.57
	398.385	5220.58	5203.46	4092.85	4703.41	396.252	2411.95	2408.02	1899.26	2278.13
	398.285	5107.93	5090.47	4092.57	4590.44	396.152	2292.6	2408.34	1899.67	2211.54
	398.185	5012.46	4991.13	4092.3	4491.12	396.052	2328.2	2408.7	1900.08	2152.59
	398.085	4870.5	4905.83	4092.04	4405.82	395.952	2288.41	2409.08	1900.48	2101.59
	397.985	4888.09	4834.29	4091.78	4334.28	395.852	2349.13	2409.47	1900.89	2058.43
	397.885	4793.45	4775.62	4091.53	4275.62	395.752	2391.01	2409.87	1901.3	2022.68
	397.785	4723.94	4728.55	4091.27	4228.55	395.652	2391.01	2410.27	1901.7	1993.7
	397.685	4677.46	4691.58	4091.02	4191.57	395.552	2350.81	2410.68	1902.11	1970.69
	397.585	4676.2	4663.11	4090.76	4163.11	395.452	2343.69	2411.08	1902.52	1952.8
	397.485	4602.92	4641.64	4090.51	4141.64	395.352	2291.34	2411.49	1902.93	1939.19
	397.385	4545.97	4625.75	4090.26	4125.75	395.252	2312.28	2411.9	1903.34	1929.06
	397.285	4579.89	4614.21	4090	4114.21	395.152	2357.51	2412.3	1903.74	1921.69
	397.185	4574.44	4605.96	4089.75	4105.96	395.052	2351.23	2412.71	1904.15	1916.47
	397.085	4535.08	4600.16	4089.49	4100.16	394.952	2384.31	2413.12	1904.56	1912.88
	396.985	4512.05	4596.14	4089.24	4096.14	394.852	2393.1	2413.53	1904.97	1910.49
	396.885	4602.92	4593.36	4088.99	4093.36	394.752	2357.51	2413.93	1905.37	1908.98
	396.785	4654.84	4591.46	4088.73	4091.46	394.652	2280.46	2414.34	1905.78	1908.1
	396.685	4597.06	4590.15	4088.48	4090.15	394.552	2394.78	2414.75	1906.19	1907.65
	396.585	4555.6	4589.23	4088.22	4089.23	394.452	2348.3	2415.16	1906.6	1907.51
	396.485	4581.56	4588.56	4087.97	4088.56	394.352	2351.23	2415.56	1907	1907.56
	396.385	4533.82	4588.06	4087.72	4088.06	394.252	2318.14	2415.97	1907.41	1907.75
	396.285	4566.49	4587.66	4087.46	4087.66	394.152	2326.52	2416.38	1907.82	1908.02
	396.185	4578.63	4587.32	4087.21	4087.32	394.052	2378.03	2416.79	1908.23	1908.34
	396.085	4594.54	4587.01	4086.95	4087.01	393.952	2370.49	2417.19	1908.63	1908.7
	395.985	4580.73	4586.73	4086.7	4086.73	393.852	2297.21	2417.6	1909.04	1909.08
	395.885	4503.26	4586.46	4086.45	4086.46	393.752	2289.67	2418.01	1909.45	1909.47
	395.785	4543.04	4586.2	4086.19	4086.2	393.652	2361.7	2418.42	1909.86	1909.87
	395.685	4483.16	4585.94	4085.94	4085.94	393.552	2375.93	2418.82	1910.27	1910.27
	395.585	4568.58	4585.69	4085.68	4085.69	393.452	2385.14	2419.23	1910.67	1910.67
	395.485	4534.24	4585.43	4085.43	4085.43	393.352	2393.94	2419.64	1911.08	1911.08
	395.385	4633.49	4585.18	4085.18	4085.18	393.252	2306.42	2420.05	1911.49	1911.49
	395.285	4532.99	4584.92	4084.92	4084.92	393.152	2393.94	2420.45	1911.89	1911.9
	395.185	4502	4584.67	4084.67	4084.67	393.052	2347.46	2420.86	1912.3	1912.3
	395.085	4471.85	4584.41	4084.41	4084.41	392.952	2421.58	2421.27	1912.71	1912.71
	394.985	4538.85	4584.16	4084.16	4084.16	392.852	2388.08	2421.68	1913.12	1913.12
	394.885	4576.54	4583.9	4083.91	4083.91	392.752	2370.07	2422.08	1913.53	1913.53
	394.785	4566.07	4583.65	4083.65	4083.65	392.652	2376.77	2422.49	1913.93	1913.93
	394.685	4480.23	4583.4	4083.4	4083.4	392.552	2328.2	2422.9	1914.34	1914.34
	394.585	4458.03	4583.14	4083.14	4083.14	392.452	2412.36	2423.31	1914.75	1914.75
	394.485	4522.1	4582.89	4082.89	4082.89	392.352	2439.58	2423.72	1915.16	1915.16
	394.385	4520.84	4582.64	4082.64	4082.64	392.252	2376.35	2424.12	1915.56	1915.56
	394.285	4550.57	4582.38	4082.38	4082.38	392.152	2300.98	2424.53	1915.97	1915.97
	394.185	4505.35	4582.13	4082.13	4082.13	392.052	2419.48	2424.94	1916.38	1916.38
	394.085	4576.12	4581.87	4081.87	4081.87	391.952	2425.34	2425.34	1916.79	1916.79
	393.985	4561.46	4581.62	4081.62	4081.62				1917.19	1917.19
	393.885	4573.61	4581.36	4081.36	4081.36				1917.6	1917.6
	393.785	4540.94	4581.11	4081.11	4081.11				1918.01	1918.01
	393.685	4520.43	4580.86	4080.86	4080.86				1918.42	1918.42
	393.585	4542.62	4580.6	4080.6	4080.6				1918.82	1918.82
	393.485	4539.69	4580.35	4080.35	4080.35				1919.23	1919.23
	393.385	4584.49	4580.09	4080.09	4080.09				1919.64	1919.64
	393.285	4559.37	4579.84	4079.84	4079.84				1920.05	1920.05
	393.185	4574.02	4579.59	4079.59	4079.59				1920.45	1920.45
	393.085	4550.16	4579.33	4079.33	4079.33				1920.86	1920.86
	392.985	4553.51	4579.08	4079.08	4079.08				1921.27	1921.27
	392.885	4560.62	4578.82	4078.82	4078.82				1921.68	1921.68
	392.785	4594.54	4578.57	4078.57	4078.57				1922.08	1922.08
	392.685	4558.95	4578.32	4078.32	4078.32				1922.49	1922.49
	392.585	4592.87	4578.06	4078.06	4078.06				1922.9	1922.9
	392.485	4566.49	4577.81	4077.81	4077.81				1923.31	1923.31
	392.385	4596.22	4577.55	4077.55	4077.55				1923.71	1923.71
	392.285	4589.94	4577.3	4077.3	4077.3				1924.12	1924.12
	392.185	4551.41	4577.05	4077.05	4077.05				1924.53	1924.53
	392.085	4553.09	4576.79	4076.79	4076.79				1924.94	1924.94
	391.985	4576.54	4576.54	4076.54	4076.54				1925.35	1925.35

## Sheet: Fig. 4b
	Fig. 4b (RGB of MOF-808-EDTA-Cu exposed to 15500 ppm HCl)
	Time (min)	R	G	B
	0.00055556	136.19	171.07	160.07
	0.0011111	136.2	171.03	160.04
	0.0016667	136.12	170.92	160.14
	0.0022222	136.16	170.93	159.93
	0.0027778	136.2	170.94	159.59
	0.0033333	136.1	170.99	159.76
	0.0038889	136.22	170.99	159.68
	0.0044444	136.23	170.97	159.55
	0.005	136.27	170.95	159.54
	0.0055556	136.27	170.95	159.59
	0.0061111	136.35	170.93	159.41
	0.0066667	136.41	170.89	159.42
	0.0072222	136.24	170.96	159.46
	0.0077778	136.24	170.98	159.34
	0.0083333	136.24	170.97	159.4
	0.0088889	136.37	170.93	159.28
	0.0094444	136.38	170.92	159.36
	0.01	136.67	170.85	159.19
	0.0106	136.57	170.89	159.14
	0.0111	136.67	170.83	159.32
	0.0117	137.32	170.55	159.48
	0.0122	137.39	170.46	159.45
	0.0128	136.95	170.75	158.95
	0.0133	136.82	170.69	158.73
	0.0139	136.91	170.69	158.4
	0.0144	136.83	170.75	158.63
	0.015	136.92	170.7	158.76
	0.0156	136.94	170.66	158.48
	0.0161	136.94	170.65	158.4
	0.0167	136.89	170.65	158.29
	0.0172	137.01	170.52	158.35
	0.0178	137.08	170.58	158.23
	0.0183	136.94	170.63	158.37
	0.0189	137	170.66	158.06
	0.0194	136.88	170.68	158.04
	0.02	137.05	170.61	157.95
	0.0206	137.23	170.51	158.01
	0.0211	137.05	170.57	157.85
	0.0217	137.12	170.6	157.77
	0.0222	137.29	170.65	157.78
	0.0228	137.23	170.67	157.88
	0.0233	137.4	170.6	157.69
	0.0239	137.47	170.5	157.64
	0.0244	137.57	170.46	157.55
	0.025	137.4	170.58	157.67
	0.0256	137.61	170.43	157.63
	0.0261	137.48	170.54	157.32
	0.0267	137.78	170.28	157.26
	0.0272	137.79	170.29	157.27
	0.0278	137.67	170.33	157.08
	0.0283	137.59	170.38	156.69
	0.0289	137.78	170.23	156.96
	0.0294	137.8	170.29	156.55
	0.03	137.81	170.47	156.36
	0.0306	137.77	170.47	156.35
	0.0311	137.85	170.45	156.37
	0.0317	137.78	170.46	156.35
	0.0322	137.91	170.41	156.33
	0.0328	137.9	170.39	156.33
	0.0333	137.95	170.39	156.44
	0.0339	137.93	170.46	156.14
	0.0344	137.96	170.44	156.21
	0.035	137.9	170.54	156.32
	0.0356	137.94	170.67	155.87
	0.0361	137.84	170.67	156.09
	0.0367	138	170.6	155.96
	0.0372	138.03	170.59	155.95
	0.0378	137.95	170.73	155.64
	0.0383	138.27	170.52	155.76
	0.0389	137.96	170.71	155.57
	0.0394	137.92	170.76	155.56
	0.04	137.78	170.83	155.41
	0.0406	137.94	170.77	155.24
	0.0411	137.84	170.86	155.3
	0.0417	138.12	170.61	155.62
	0.0422	138.19	170.58	155.64
	0.0428	137.84	170.87	155.34
	0.0433	138.06	170.75	155.35
	0.0439	137.93	170.92	155.15
	0.0444	137.96	170.89	155.05
	0.045	138.45	170.72	155.41
	0.0456	138.1	171.04	154.94
	0.0461	138	171.05	154.67
	0.0467	138.07	170.97	154.7
	0.0472	138.04	171	154.45
	0.0478	138.05	171.05	154.43
	0.0483	138.06	171.07	154.44
	0.0489	138.06	171.04	154.41
	0.0494	138.15	170.99	154.47
	0.05	137.98	171.06	154.21
	0.0506	138.05	171.09	154.14
	0.0511	138.04	171.14	154.18
	0.0517	138.02	171.15	154.05
	0.0522	138.01	171.16	153.94
	0.0528	138.15	171.05	153.98
	0.0533	138.11	171.12	153.96
	0.0539	138.04	171.21	153.67
	0.0544	138.09	171.2	153.59
	0.055	138.08	171.21	153.58
	0.0556	138.14	171.18	153.52
	0.0561	138.07	171.23	153.46
	0.0567	138.11	171.22	153.43
	0.0572	138.2	171.19	153.33
	0.0578	138.03	171.32	153.13
	0.0583	138.07	171.34	153.16
	0.0589	138.11	171.35	152.73
	0.0594	138.1	171.35	153
	0.06	138.1	171.36	152.93
	0.0606	138.11	171.4	152.9
	0.0611	138.12	171.38	152.73
	0.0617	138.44	171.26	153.18
	0.0622	138.38	171.25	153.2
	0.0628	138.3	171.39	152.55
	0.0633	138.25	171.4	152.53
	0.0639	138.25	171.42	152.44
	0.0644	138.3	171.47	152.31
	0.065	138.3	171.4	152.38
	0.0656	138.37	171.49	152.4
	0.0661	138.28	171.56	152.21
	0.0667	138.39	171.51	152.14
	0.0672	138.26	171.6	152.12
	0.0678	138.35	171.62	151.92
	0.0683	138.27	171.62	151.9
	0.0689	138.43	171.5	151.96
	0.0694	138.33	171.63	151.72
	0.07	138.41	171.58	151.55
	0.0706	138.35	171.64	151.6
	0.0711	138.38	171.65	151.53
	0.0717	138.22	171.86	151.27
	0.0722	138.35	171.75	151.3
	0.0728	138.52	171.68	151.34
	0.0733	138.43	171.72	151.15
	0.0739	138.44	171.83	151.21
	0.0744	138.31	171.86	151
	0.075	138.43	171.91	150.75
	0.0756	138.51	171.85	150.76
	0.0761	138.49	171.87	150.68
	0.0767	138.4	171.93	150.62
	0.0772	138.55	171.85	150.58
	0.0778	138.42	171.96	150.58
	0.0783	139	171.75	151.05
	0.0789	138.56	172.06	150.48
	0.0794	138.49	171.99	150.32
	0.08	138.49	172.01	150.32
	0.0806	138.36	172.14	149.98
	0.0811	138.44	172.12	149.87
	0.0817	138.43	172.1	149.68
	0.0822	138.53	172.11	149.6
	0.0828	138.56	172.19	149.37
	0.0833	138.48	172.32	148.99
	0.0839	138.51	172.29	149.06
	0.0844	138.57	172.22	149.09
	0.085	138.44	172.38	148.81
	0.0856	138.52	172.34	148.85
	0.0861	138.57	172.23	148.84
	0.0867	138.45	172.33	148.72
	0.0872	138.61	172.25	148.68
	0.0878	138.69	172.23	148.63
	0.0883	138.62	172.26	148.7
	0.0889	138.61	172.35	148.47
	0.0894	138.64	172.3	148.41
	0.09	138.73	172.32	148.04
	0.0906	138.74	172.43	147.72
	0.0911	138.79	172.33	148.11
	0.0917	138.63	172.48	147.82
	0.0922	138.76	172.42	147.84
	0.0928	138.88	172.42	147.55
	0.0933	138.86	172.4	147.56
	0.0939	138.82	172.55	147.31
	0.0944	138.88	172.56	147.2
	0.095	139.41	172.44	148.02
	0.0956	138.98	172.86	147.04
	0.0961	138.82	172.85	146.92
	0.0967	138.9	172.74	146.89
	0.0972	138.89	172.73	146.76
	0.0978	138.92	172.68	146.75
	0.0983	139.11	172.68	146.36
	0.0989	138.91	172.74	146.44
	0.0994	138.96	172.76	146.23
	0.1	139.07	172.73	146.2
	0.1006	139.05	172.72	146.22
	0.1011	139.33	172.6	146.03
	0.1017	139.05	172.79	146.07
	0.1022	139.11	172.79	145.89
	0.1028	139.05	172.98	145.93
	0.1033	139.15	172.94	145.78
	0.1039	139.25	172.97	145.55
	0.1044	139.4	172.89	145.35
	0.105	139.34	172.98	145.47
	0.1056	139.35	173.05	145.08
	0.1061	139.35	173.02	145.49
	0.1067	139.35	173.06	145.03
	0.1072	139.32	173.14	144.82
	0.1078	139.4	173.11	144.88
	0.1083	139.45	173.11	144.71
	0.1089	139.45	173.17	144.41
	0.1094	139.38	173.19	144.36
	0.11	139.4	173.15	144.26
	0.1106	139.45	173.16	144.09
	0.1111	139.36	173.21	144.04
	0.1117	140.15	172.97	144.47
	0.1122	139.6	173.35	143.82
	0.1128	139.58	173.25	143.72
	0.1133	139.56	173.22	143.7
	0.1139	139.75	173.19	143.25
	0.1144	139.73	173.29	143.5
	0.115	139.76	173.29	143.25
	0.1156	139.81	173.22	143.43
	0.1161	139.87	173.24	143.27
	0.1167	139.81	173.34	142.92
	0.1172	139.72	173.47	142.56
	0.1178	139.95	173.36	142.65
	0.1183	139.76	173.46	142.51
	0.1189	139.92	173.4	142.37
	0.1194	140.02	173.37	142.39
	0.12	140.07	173.3	142.5
	0.1206	139.89	173.43	142.32
	0.1211	140.17	173.37	142.18
	0.1217	140.05	173.48	141.94
	0.1222	140.11	173.44	141.94
	0.1228	140.16	173.46	141.71
	0.1233	140.21	173.35	141.94
	0.1239	140.05	173.45	141.94
	0.1244	140.03	173.47	141.83
	0.125	140.21	173.33	141.97
	0.1256	140.25	173.3	141.97
	0.1261	140.28	173.44	141.42
	0.1267	140.15	173.51	141.32
	0.1272	140.53	173.28	141.36
	0.1278	140.41	173.48	140.8
	0.1283	140.29	173.53	140.92
	0.1289	140.33	173.5	140.66
	0.1294	140.15	173.64	140.53
	0.13	140.35	173.6	140.47
	0.1306	140.35	173.67	140.23
	0.1311	140.25	173.64	140.17
	0.1317	140.42	173.5	140.08
	0.1322	140.36	173.64	139.87
	0.1328	140.6	173.5	139.86
	0.1333	140.58	173.61	139.59
	0.1339	140.54	173.65	139.55
	0.1344	140.54	173.66	139.61
	0.135	140.74	173.62	139.29
	0.1356	140.76	173.61	139.4
	0.1361	140.85	173.59	139.23
	0.1367	140.9	173.69	139.42
	0.1372	141.01	173.72	139.08
	0.1378	140.98	173.73	139.05
	0.1383	141	173.76	138.87
	0.1389	140.87	173.85	138.86
	0.1394	140.89	173.87	138.82
	0.14	140.9	173.95	138.36
	0.1406	140.88	174.08	138.29
	0.1411	140.95	174.1	138.44
	0.1417	140.95	174.12	138.15
	0.1422	141	174.15	137.9
	0.1428	141.04	174.08	138.16
	0.1433	141.01	174.1	137.98
	0.1439	141.04	174.16	137.72
	0.1444	140.96	174.23	137.7
	0.145	141.29	174.11	137.98
	0.1456	140.99	174.33	137.58
	0.1461	140.94	174.37	137.49
	0.1467	140.98	174.22	137.38
	0.1472	140.95	174.29	137.36
	0.1478	141.1	174.31	137.43
	0.1483	141.01	174.24	137.28
	0.1489	140.94	174.38	136.93
	0.1494	141.1	174.27	137.1
	0.15	141.07	174.38	136.48
	0.1506	141.07	174.46	136.18
	0.1511	141.07	174.47	136.24
	0.1517	141	174.57	136.25
	0.1522	141.11	174.54	135.96
	0.1528	141.11	174.57	135.87
	0.1533	141.1	174.57	135.82
	0.1539	141.01	174.68	135.53
	0.1544	141.13	174.65	135.52
	0.155	141.03	174.72	135.42
	0.1556	141.32	174.67	135.57
	0.1561	141.29	174.69	135.39
	0.1567	141.32	174.68	135.41
	0.1572	141.39	174.64	135.19
	0.1578	141.34	174.72	135.19
	0.1583	141.41	174.71	135.11
	0.1589	141.38	174.77	135.13
	0.1594	141.4	174.88	134.62
	0.16	141.28	174.99	134.47
	0.1606	141.44	174.87	134.39
	0.1611	141.5	174.87	134.32
	0.1617	142.01	174.77	134.68
	0.1622	141.68	174.8	134.44
	0.1628	141.67	174.84	134.26
	0.1633	141.49	175.04	134.15
	0.1639	141.64	174.89	134.26
	0.1644	141.67	174.9	133.99
	0.165	141.59	174.91	133.96
	0.1656	141.52	175.06	133.62
	0.1661	141.64	174.94	133.7
	0.1667	141.67	175.04	133.49
	0.1672	141.55	175.19	133.1
	0.1678	141.7	175.21	132.98
	0.1683	141.67	175.23	133
	0.1689	141.6	175.35	132.89
	0.1694	141.47	175.46	132.69
	0.17	141.75	175.32	132.51
	0.1706	141.55	175.47	132.33
	0.1711	141.71	175.33	132.55
	0.1717	141.78	175.28	132.43
	0.1722	141.78	175.32	132.41
	0.1728	141.76	175.33	132.16
	0.1733	141.84	175.42	131.76
	0.1739	141.74	175.44	131.92
	0.1744	141.89	175.36	131.72
	0.175	141.81	175.54	131.51
	0.1756	141.82	175.55	131.47
	0.1761	141.92	175.52	131.27
	0.1767	141.85	175.56	131.36
	0.1772	141.9	175.49	131.53
	0.1778	141.88	175.54	131.24
	0.1783	141.99	175.44	131.26
	0.1789	141.85	175.65	130.78
	0.1794	141.78	175.66	130.84
	0.18	141.92	175.6	130.54
	0.1806	141.78	175.69	130.6
	0.1811	141.91	175.62	130.45
	0.1817	141.97	175.54	130.56
	0.1822	141.97	175.55	130.49
	0.1828	142.05	175.57	130.13
	0.1833	142.06	175.63	129.94
	0.1839	142.07	175.68	129.61
	0.1844	141.97	175.71	129.81
	0.185	141.97	175.8	129.26
	0.1856	142.07	175.8	129.16
	0.1861	141.99	175.77	129.47
	0.1867	141.84	175.89	129.11
	0.1872	141.92	175.86	129.15
	0.1878	141.82	175.94	129.18
	0.1883	142.06	175.82	129.17
	0.1889	142.16	175.75	129.35
	0.1894	142.07	175.81	129.16
	0.19	142.09	175.85	128.94
	0.1906	142.21	175.81	128.87
	0.1911	142.25	175.79	128.82
	0.1917	142.27	175.77	128.55
	0.1922	142.47	175.74	128.58
	0.1928	142.53	175.7	128.34
	0.1933	142.57	175.67	128.44
	0.1939	142.55	175.69	128.46
	0.1944	142.47	175.77	128.15
	0.195	142.87	175.85	128.65
	0.1956	142.54	176.12	127.83
	0.1961	142.49	176.06	127.77
	0.1967	142.45	176.04	127.79
	0.1972	142.49	175.99	127.69
	0.1978	142.72	175.87	127.67
	0.1983	142.45	176.09	127.3
	0.1989	142.44	176.08	127.31
	0.1994	142.51	176.13	126.99
	0.2	142.6	176.07	127.02
	0.2006	142.44	176.28	126.67
	0.2011	142.72	175.98	127.13
	0.2017	142.59	176.26	126.33
	0.2022	142.51	176.32	126.22
	0.2028	142.56	176.22	126.63
	0.2033	142.69	176.2	126.28
	0.2039	142.69	176.24	126.22
	0.2044	142.71	176.22	126.28
	0.205	142.7	176.21	126.22
	0.2056	142.72	176.26	125.89
	0.2061	142.76	176.23	125.95
	0.2067	142.88	176.38	125.94
	0.2072	142.73	176.31	125.7
	0.2078	142.84	176.23	125.62
	0.2083	142.75	176.34	125.43
	0.2089	142.82	176.27	125.56
	0.2094	142.73	176.29	125.41
	0.21	142.73	176.29	125.42
	0.2106	142.62	176.48	124.89
	0.2111	142.69	176.48	124.89
	0.2117	143.21	176.42	125.49
	0.2122	143.08	176.65	124.59
	0.2128	143.2	176.57	124.55
	0.2133	143	176.65	124.61
	0.2139	143.08	176.63	124.43
	0.2144	143.21	176.57	124.48
	0.215	143.14	176.62	124.27
	0.2156	143.13	176.7	123.98
	0.2161	143.14	176.6	123.95
	0.2167	143.14	176.62	124.04
	0.2172	143.14	176.61	123.7
	0.2178	143.19	176.58	123.88
	0.2183	143.03	176.66	123.72
	0.2189	143.21	176.66	123.24
	0.2194	143.13	176.71	123.24
	0.22	143.33	176.57	123.57
	0.2206	143.41	176.5	123.6
	0.2211	143.28	176.64	123.24
	0.2217	143.46	176.63	122.81
	0.2222	143.36	176.68	122.93
	0.2228	143.17	176.8	122.7
	0.2233	143.52	176.7	122.3
	0.2239	143.34	176.78	122.39
	0.2244	143.34	176.76	122.52
	0.225	143.37	176.8	122.29
	0.2256	143.51	176.7	122.4
	0.2261	143.36	176.93	121.86
	0.2267	143.44	176.88	122.11
	0.2272	143.44	176.91	121.9
	0.2278	143.57	176.9	121.9
	0.2283	144.06	176.93	121.98
	0.2289	143.69	177.06	121.74
	0.2294	143.65	177.06	121.61
	0.23	143.59	176.98	121.41
	0.2306	143.72	177	120.94
	0.2311	143.69	177.01	121.36
	0.2317	143.65	177.07	120.81
	0.2322	143.5	177.16	121.02
	0.2328	143.7	177.08	120.72
	0.2333	143.74	177.11	120.53
	0.2339	143.83	177.06	120.73
	0.2344	143.73	177.13	120.48
	0.235	143.68	177.23	120.3
	0.2356	143.78	177.16	120.5
	0.2361	143.59	177.23	120.56
	0.2367	144.08	176.99	120.41
	0.2372	144.23	176.92	120.36
	0.2378	143.95	177.09	120.14
	0.2383	143.92	177.08	120.05
	0.2389	144.06	177.08	119.79
	0.2394	143.95	177.16	119.76
	0.24	144.02	177.25	119.47
	0.2406	144.05	177.24	119.39
	0.2411	144.12	177.2	119.41
	0.2417	144.26	177.2	119.47
	0.2422	144.07	177.29	119.29
	0.2428	144.34	177.12	119.53
	0.2433	144.11	177.35	119.12
	0.2439	144.1	177.4	118.86
	0.2444	144.24	177.38	118.65
	0.245	145.03	177.21	119.13
	0.2456	144.37	177.42	119.05
	0.2461	144.45	177.39	118.85
	0.2467	144.69	177.23	118.75
	0.2472	144.69	177.26	118.82
	0.2478	144.61	177.19	118.62
	0.2483	144.67	177.28	118.62
	0.2489	144.51	177.43	118.11
	0.2494	144.56	177.37	117.92
	0.25	144.56	177.43	117.96
	0.2506	144.56	177.39	117.88
	0.2511	144.58	177.52	117.65
	0.2517	144.7	177.47	117.46
	0.2522	145.1	177.29	117.92
	0.2528	144.76	177.49	117.46
	0.2533	145	177.48	117.28
	0.2539	144.67	177.63	117.17
	0.2544	144.57	177.58	117.2
	0.255	144.86	177.56	116.96
	0.2556	145.2	177.43	117.32
	0.2561	145.01	177.57	117.01
	0.2567	145	177.71	116.66
	0.2572	144.96	177.72	116.79
	0.2578	144.77	177.73	116.63
	0.2583	144.68	177.81	116.22
	0.2589	145.05	177.63	116.43
	0.2594	145.01	177.57	116.08
	0.26	145	177.75	116.16
	0.2606	144.97	177.88	116.21
	0.2611	145.19	177.75	116.11
	0.2617	145.76	177.72	116.87
	0.2622	145.53	177.91	116.22
	0.2628	145.43	177.95	115.93
	0.2633	145.47	177.92	115.9
	0.2639	145.3	177.91	115.73
	0.2644	145.54	177.84	115.78
	0.265	145.35	177.83	115.96
	0.2656	145.45	177.93	115.62
	0.2661	145.54	177.85	115.66
	0.2667	145.35	177.94	115.73
	0.2672	145.78	177.76	115.82
	0.2678	145.47	178	115.1
	0.2683	145.68	177.91	115.17
	0.2689	145.56	178	114.96
	0.2694	145.61	178.03	114.87
	0.27	145.59	177.97	114.79
	0.2706	145.76	178.03	114.46
	0.2711	145.86	177.96	114.8
	0.2717	145.64	178.16	114.33
	0.2722	145.81	178.11	114.22
	0.2728	145.74	178.17	113.95
	0.2733	145.86	178.13	114.1
	0.2739	145.9	178.08	114.19
	0.2744	145.8	178.14	114.06
	0.275	145.71	178.22	113.78
	0.2756	146.02	178.07	113.84
	0.2761	146	178.15	113.77
	0.2767	146.11	178.06	113.94
	0.2772	145.98	178.16	113.75
	0.2778	146.21	178.1	113.6
	0.2783	146.79	178.04	113.74
	0.2789	146.19	178.1	113.33
	0.2794	146.04	178.18	113.32
	0.28	146.01	178.17	113.02
	0.2806	146.06	178.15	113
	0.2811	146.21	178.16	113.09
	0.2817	146.21	178.25	112.76
	0.2822	146.31	178.19	112.82
	0.2828	146.15	178.22	112.56
	0.2833	146.26	178.25	112.42
	0.2839	146.27	178.16	112.51
	0.2844	146.35	178.16	112.36
	0.285	146.59	178.16	112.22
	0.2856	146.63	178.22	112.23
	0.2861	146.39	178.27	112.18
	0.2867	146.58	178.25	112.03
	0.2872	146.6	178.34	112.09
	0.2878	146.77	178.35	112.02
	0.2883	146.62	178.29	111.89
	0.2889	146.68	178.37	111.61
	0.2894	146.73	178.29	111.75
	0.29	146.65	178.47	111.32
	0.2906	146.71	178.47	111.25
	0.2911	146.66	178.48	111.03
	0.2917	146.78	178.46	111
	0.2922	146.63	178.41	111.05
	0.2928	146.78	178.31	110.95
	0.2933	146.73	178.4	110.74
	0.2939	146.89	178.45	110.48
	0.2944	146.75	178.35	110.83
	0.295	146.56	178.28	110.58
	0.2956	146.8	178.18	110.45
	0.2961	146.57	178.38	110.13
	0.2967	146.81	178.27	110.28
	0.2972	146.64	178.32	110.11
	0.2978	146.76	178.27	110.01
	0.2983	146.79	178.3	109.72
	0.2989	146.75	178.32	109.75
	0.2994	146.76	178.33	109.66
	0.3	147.11	178.26	109.55
	0.3006	147.22	178.23	109.42
	0.3011	147.14	178.22	109.58
	0.3017	146.98	178.26	109.39
	0.3022	146.94	178.18	109.59
	0.3028	146.89	178.23	109.4
	0.3033	146.99	178.2	109.18
	0.3039	146.88	178.24	109.23
	0.3044	146.85	178.38	108.83
	0.305	146.97	178.32	108.82
	0.3056	147.16	178.21	108.88
	0.3061	147.04	178.31	108.72
	0.3067	147.41	178.16	109.01
	0.3072	147.14	178.4	108.31
	0.3078	147.07	178.41	108.42
	0.3083	147.2	178.38	108.34
	0.3089	147.15	178.45	108.22
	0.3094	147.2	178.45	108.06
	0.31	147.39	178.27	108.16
	0.3106	147.24	178.5	107.87
	0.3111	147.22	178.49	107.98
	0.3117	147.41	178.48	107.78
	0.3122	147.6	178.44	107.81
	0.3128	147.64	178.43	107.73
	0.3133	147.73	178.43	107.8
	0.3139	147.83	178.46	107.53
	0.3144	147.84	178.4	107.66
	0.315	147.87	178.32	107.65
	0.3156	147.84	178.49	107.27
	0.3161	147.81	178.49	107.14
	0.3167	147.87	178.46	107
	0.3172	148.04	178.27	107.14
	0.3178	147.91	178.46	106.93
	0.3183	147.97	178.44	106.76
	0.3189	147.96	178.44	106.83
	0.3194	147.95	178.45	106.88
	0.32	148.03	178.52	106.45
	0.3206	148.13	178.43	106.64
	0.3211	147.92	178.63	106.17
	0.3217	148.07	178.53	106.35
	0.3222	148.22	178.45	106.42
	0.3228	148.06	178.52	106.27
	0.3233	148.04	178.58	105.98
	0.3239	148.2	178.61	105.57
	0.3244	148.19	178.51	106.04
	0.325	148.35	178.54	105.87
	0.3256	148.38	178.53	105.7
	0.3261	148.52	178.53	105.75
	0.3267	148.5	178.54	105.55
	0.3272	148.35	178.66	105.45
	0.3278	148.47	178.64	105.39
	0.3283	148.62	178.81	105.73
	0.3289	148.61	178.85	105.48
	0.3294	148.6	178.86	105.35
	0.33	148.64	178.78	105.26
	0.3306	148.62	178.84	105.27
	0.3311	148.63	178.8	105.2
	0.3317	148.87	178.51	105.51
	0.3322	148.95	178.5	105.47
	0.3328	148.73	178.77	104.83
	0.3333	148.61	178.85	104.51
	0.3339	148.68	178.76	104.76
	0.3344	148.59	178.9	104.48
	0.335	148.69	178.78	104.79
	0.3356	148.82	178.55	105.12
	0.3361	148.56	178.94	104.02
	0.3367	148.69	178.88	103.96
	0.3372	148.87	178.79	104.04
	0.3378	148.91	178.83	103.85
	0.3383	148.89	178.86	103.75
	0.3389	148.96	178.87	103.66
	0.3394	148.94	178.92	103.64
	0.34	149.08	178.81	103.67
	0.3406	149.12	178.86	103.6
	0.3411	149.07	178.9	103.61
	0.3417	149.09	178.96	103.37
	0.3422	149.06	178.99	103.37
	0.3428	149.23	178.9	103.36
	0.3433	149.11	178.95	103.2
	0.3439	149.12	179.09	103.2
	0.3444	149.09	179.03	103.25
	0.345	149.32	178.82	102.91
	0.3456	149.28	178.91	103.11
	0.3461	149.33	178.81	103.04
	0.3467	149.4	179.05	103.23
	0.3472	149.38	178.92	102.91
	0.3478	149.46	178.83	102.84
	0.3483	149.67	178.64	103.01
	0.3489	149.32	178.85	103.03
	0.3494	149.33	178.9	102.86
	0.35	149.34	178.98	102.57
	0.3506	149.57	178.79	102.77
	0.3511	149.47	178.94	102.36
	0.3517	149.51	178.91	102.08
	0.3522	149.6	178.91	102
	0.3528	149.7	178.93	101.93
	0.3533	149.94	178.61	102.65
	0.3539	150.07	178.5	102.72
	0.3544	149.69	178.98	101.83
	0.355	149.89	178.84	101.99
	0.3556	149.9	178.98	101.68
	0.3561	149.94	178.88	101.74
	0.3567	150.05	178.84	101.67
	0.3572	149.9	178.9	101.57
	0.3578	150.15	178.84	101.6
	0.3583	150.09	178.94	101.14
	0.3589	150.18	178.92	101.22
	0.3594	150.03	178.99	101.51
	0.36	150.2	178.99	101
	0.3606	150.1	179.01	101.01
	0.3611	150.28	178.98	100.64
	0.3617	150.08	178.87	100.77
	0.3622	150.11	178.89	100.58
	0.3628	150.27	178.81	100.47
	0.3633	150.32	178.79	100.45
	0.3639	150.25	178.91	100.19
	0.3644	150.27	178.75	100.45
	0.365	150.11	178.84	100.37
	0.3656	150.19	178.81	100.33
	0.3661	150.16	178.83	100.25
	0.3667	150.33	178.76	100.33
	0.3672	150.27	178.9	100.01
	0.3678	150.29	178.8	100.35
	0.3683	150.38	179	99.72
	0.3689	150.51	178.87	99.95
	0.3694	150.37	179.04	99.72
	0.37	150.66	178.97	99.28
	0.3706	150.48	179.15	99.34
	0.3711	150.56	179.06	99.26
	0.3717	150.71	179.04	99.21
	0.3722	150.57	179.09	99.29
	0.3728	150.59	179.09	99.2
	0.3733	150.75	179.01	99.06
	0.3739	150.7	179.04	99.01
	0.3744	150.76	179.01	99.12
	0.375	150.78	179.09	98.81
	0.3756	150.77	179.05	99
	0.3761	150.73	179.15	98.71
	0.3767	150.93	178.94	99.2
	0.3772	150.89	179.02	98.7
	0.3778	150.73	179.14	98.66
	0.3783	151.06	178.89	98.78
	0.3789	151.03	178.93	98.77
	0.3794	151.04	179.01	98.29
	0.38	151.17	179.05	98.18
	0.3806	151.14	179.05	98.06
	0.3811	151.13	179.06	97.9
	0.3817	151.15	179.06	97.92
	0.3822	151.15	179.14	97.66
	0.3828	151.14	179.07	97.9
	0.3833	151.24	179.05	97.66
	0.3839	151.14	179.17	97.51
	0.3844	151.22	179.1	97.6
	0.385	151.17	179.11	97.61
	0.3856	151.2	179.04	97.76
	0.3861	151.16	179.02	97.71
	0.3867	151.2	179	97.71
	0.3872	151.2	179.03	97.49
	0.3878	151.06	179.13	97.4
	0.3883	151.14	179	97.68
	0.3889	151.16	179.04	97.39
	0.3894	151.32	179.09	97.41
	0.39	151.4	179.23	97.06
	0.3906	151.39	179.28	97.1
	0.3911	151.85	178.95	97.32
	0.3917	151.44	179.22	97.16
	0.3922	151.6	179.19	96.95
	0.3928	151.43	179.22	96.95
	0.3933	151.55	179.12	97
	0.3939	151.71	179.18	96.7
	0.3944	151.74	179.18	96.47
	0.395	151.94	179.16	96.9
	0.3956	151.88	179.16	96.48
	0.3961	151.89	179.17	96.5
	0.3967	151.89	179.19	96.38
	0.3972	152	179.22	96.57
	0.3978	151.97	179.25	96.3
	0.3983	151.98	179.18	96.15
	0.3989	152.05	179.21	96.34
	0.3994	151.97	179	96.07
	0.4	152.01	179.21	96.04
	0.4006	152.1	179.22	95.95
	0.4011	152.04	179.11	95.78
	0.4017	152.32	179.14	95.84
	0.4022	152.27	179.18	95.72
	0.4028	152.31	179.06	95.77
	0.4033	152.34	179.16	95.42
	0.4039	152.34	179.02	95.91
	0.4044	152.25	179.23	95.32
	0.405	152.27	179.19	95.22
	0.4056	152.42	179.26	95.21
	0.4061	152.36	179.15	95.14
	0.4067	152.48	178.98	95.35
	0.4072	152.57	178.89	95.55
	0.4078	152.42	179.12	94.82
	0.4083	152.43	179.13	94.77
	0.4089	152.36	179.23	94.61
	0.4094	152.64	179.19	94.87
	0.41	152.48	179.4	94.56
	0.4106	152.5	179.3	94.65
	0.4111	152.45	179.27	94.55
	0.4117	152.5	179.13	94.29
	0.4122	152.31	179.24	94.27
	0.4128	152.38	179.21	94.27
	0.4133	152.63	179.26	93.92
	0.4139	152.52	179.24	93.99
	0.4144	152.54	179.4	93.87
	0.415	152.68	179.39	93.66
	0.4156	152.69	179.3	93.73
	0.4161	152.74	179.32	93.72
	0.4167	152.8	179.27	93.85
	0.4172	152.96	179.24	93.59
	0.4178	152.8	179.25	93.9
	0.4183	152.77	179.29	93.65
	0.4189	152.85	179.31	93.55
	0.4194	152.82	179.36	93.37
	0.42	152.83	179.31	93.44
	0.4206	152.87	179.3	93.34
	0.4211	152.9	179.35	93.17
	0.4217	152.82	179.41	92.97
	0.4222	152.93	179.41	92.94
	0.4228	152.99	179.4	92.95
	0.4233	152.98	179.37	92.89
	0.4239	153.1	179.4	92.61
	0.4244	153.08	179.41	92.57
	0.425	153.08	179.33	92.74
	0.4256	153.06	179.47	92.71
	0.4261	153.47	179.22	92.65
	0.4267	153.26	179.36	92.47
	0.4272	153.56	179.15	92.57
	0.4278	153.21	179.27	92.13
	0.4283	152.98	179.11	92.33
	0.4289	153.07	179.05	92.09
	0.4294	153.25	178.88	92.19
	0.43	153.33	178.9	92.3
	0.4306	153.06	179.15	91.88
	0.4311	153.23	179.01	92.03
	0.4317	153.24	179.04	91.98
	0.4322	153.37	179.09	91.65
	0.4328	153.46	179	91.85
	0.4333	153.21	179.19	91.67
	0.4339	153.31	179.19	91.61
	0.4344	153.49	179.07	91.61
	0.435	153.29	179.22	91.31
	0.4356	153.39	179.1	91.4
	0.4361	153.29	179.22	91.31
	0.4367	153.56	179.21	91.22
	0.4372	153.6	179.13	91.46
	0.4378	153.7	179.32	90.74
	0.4383	153.69	179.26	90.97
	0.4389	153.62	179.28	90.75
	0.4394	153.81	179.16	91.03
	0.44	153.65	179.32	90.65
	0.4406	153.8	179.17	90.68
	0.4411	153.63	179.22	90.41
	0.4417	153.91	179.04	90.39
	0.4422	153.77	179.21	90.31
	0.4428	153.91	179.17	90.38
	0.4433	153.85	179.21	90.29
	0.4439	153.86	179.2	90.39
	0.4444	153.84	179.25	90.11
	0.445	154.27	179.29	90.53
	0.4456	153.55	179.1	90.18
	0.4461	153.69	179.08	90.16
	0.4467	153.6	179.13	90.03
	0.4472	153.69	179.12	89.69
	0.4478	153.65	179.17	89.54
	0.4483	153.83	179.05	89.7
	0.4489	153.72	179.1	89.69
	0.4494	153.94	179.05	89.82
	0.45	153.78	179.05	90.03
	0.4506	153.83	179.11	89.7
	0.4511	153.75	179.14	89.65
	0.4517	154.08	179.07	89.62
	0.4522	154.03	179.02	89.5
	0.4528	153.89	179.16	89.53
	0.4533	154.04	179.13	89.22
	0.4539	153.98	179.19	89.47
	0.4544	154.16	179.1	89.34
	0.455	154.16	179.06	89.54
	0.4556	154.1	179.22	88.99
	0.4561	154.37	179.04	89.17
	0.4567	154.32	179.1	89.06
	0.4572	154.26	179.2	88.83
	0.4578	154.26	179.16	88.86
	0.4583	154.4	179.07	88.86
	0.4589	154.59	179	88.65
	0.4594	154.58	179.03	88.51
	0.46	154.51	179.11	88.59
	0.4606	154.48	179.12	88.54
	0.4611	154.66	179.03	88.44
	0.4617	154.58	179.08	88.84
	0.4622	154.68	179.13	88.52
	0.4628	154.7	179.06	88.79
	0.4633	154.56	179.15	88.35
	0.4639	154.58	179.16	88.43
	0.4644	154.66	179.1	88.37
	0.465	154.57	179.2	88.15
	0.4656	154.65	179.16	88.08
	0.4661	154.7	179.15	87.84
	0.4667	154.69	179.14	87.78
	0.4672	154.88	179.1	87.82
	0.4678	154.73	179.09	87.91
	0.4683	154.65	179.13	88.02
	0.4689	154.71	179.05	87.72
	0.4694	154.64	179.13	87.61
	0.47	154.82	179.06	87.46
	0.4706	154.64	179.13	87.56
	0.4711	155	178.97	87.62
	0.4717	154.8	179.09	87.46
	0.4722	154.98	179.07	87.48
	0.4728	154.98	179.02	87.37
	0.4733	155.07	179.08	87.3
	0.4739	154.96	179.19	87.06
	0.4744	155.12	179.1	87.1
	0.475	155.25	179.02	87.15
	0.4756	155.1	179.14	86.86
	0.4761	155.15	179.06	86.97
	0.4767	155.23	179.01	87.08
	0.4772	155.22	179.02	87
	0.4778	155.31	179.02	87
	0.4783	155.8	179.01	87.63
	0.4789	155.39	179.26	86.82
	0.4794	155.32	179.17	86.72
	0.48	155.18	178.95	86.65
	0.4806	155.18	178.98	86.34
	0.4811	155.12	179.12	86.13
	0.4817	155.29	179.04	86.27
	0.4822	155.26	179.1	86.27
	0.4828	155.33	179.1	86.23
	0.4833	155.39	179.17	86.11
	0.4839	155.48	179.11	86.29
	0.4844	155.47	179.22	86.08
	0.485	155.39	179.25	85.86
	0.4856	155.64	179.07	86
	0.4861	155.58	179.16	85.7
	0.4867	155.49	179.2	85.89
	0.4872	155.73	179.11	85.97
	0.4878	155.74	179.1	85.86
	0.4883	155.75	179.15	85.84
	0.4889	155.86	179.19	85.65
	0.4894	155.7	179.17	85.5
	0.49	155.67	179.12	85.76
	0.4906	155.75	179.17	85.46
	0.4911	155.7	179.22	85.35
	0.4917	155.87	179.02	85.88
	0.4922	155.96	179.09	85.39
	0.4928	155.83	179.2	84.97
	0.4933	155.61	179.24	85.01
	0.4939	155.91	179.02	85.31
	0.4944	155.84	179.13	85.29
	0.495	155.9	179.28	85.29
	0.4956	156.07	179.24	85.17
	0.4961	156.06	179.33	84.88
	0.4967	156.15	179.23	84.94
	0.4972	156.18	179.3	84.84
	0.4978	156.09	179.27	84.85
	0.4983	156.19	179.22	84.5
	0.4989	156.29	179.23	84.46
	0.4994	156.16	179.24	84.28
	0.5	156.14	179.29	84.24
	0.5006	156.44	179.17	84.09
	0.5011	156.22	179.27	84.11
	0.5017	156.3	179.22	83.99
	0.5022	156.09	179.32	83.99
	0.5028	156.38	179.12	84.15
	0.5033	156.3	179.15	84.08
	0.5039	156.25	179.12	83.87
	0.5044	156.37	179.14	83.83
	0.505	156.31	179.12	84.03
	0.5056	156.53	179.08	83.89
	0.5061	156.52	179.06	83.85
	0.5067	156.45	179.17	83.73
	0.5072	156.64	179.06	83.93
	0.5078	156.98	178.88	84.19
	0.5083	157.01	178.9	84.23
	0.5089	156.86	179.11	83.36
	0.5094	156.86	179.14	83.24
	0.51	156.76	179.14	83.2
	0.5106	156.8	179.07	83.46
	0.5111	156.85	179.05	83.32
	0.5117	156.61	178.89	83.34
	0.5122	156.62	178.97	83.14
	0.5128	156.75	178.91	83.33
	0.5133	156.66	178.84	83.35
	0.5139	156.7	178.99	82.86
	0.5144	156.58	179.03	82.8
	0.515	156.71	178.98	82.9
	0.5156	156.72	178.97	82.64
	0.5161	156.7	179.01	82.72
	0.5167	156.68	178.92	82.87
	0.5172	156.8	178.94	82.68
	0.5178	156.67	179.08	82.32
	0.5183	156.97	178.83	82.79
	0.5189	156.66	179.05	82.5
	0.5194	156.99	179.07	82.02
	0.52	156.89	178.98	81.94
	0.5206	156.96	178.99	82.08
	0.5211	157.03	179.01	81.77
	0.5217	156.88	179.1	81.87
	0.5222	157.03	179	81.97
	0.5228	157.07	178.97	82.11
	0.5233	157.11	178.94	82.09
	0.5239	157.25	178.96	82.05
	0.5244	157.18	178.93	81.94
	0.525	157.14	178.89	81.79
	0.5256	157.23	178.89	81.67
	0.5261	157.32	178.84	81.93
	0.5267	157.17	178.9	81.83
	0.5272	157.22	178.97	81.74
	0.5278	157.2	178.96	81.74
	0.5283	157.25	178.93	81.51
	0.5289	157.46	178.87	81.46
	0.5294	157.24	178.94	81.4
	0.53	157.4	178.85	81.43
	0.5306	157.58	178.79	81.43
	0.5311	157.52	178.78	81.4
	0.5317	157.62	178.7	81.77
	0.5322	157.49	178.82	81.12
	0.5328	157.53	178.67	81.23
	0.5333	157.89	178.7	81.29
	0.5339	157.58	178.8	81.01
	0.5344	157.58	178.8	81.24
	0.535	157.6	178.81	81.05
	0.5356	157.6	178.85	80.84
	0.5361	157.6	178.87	80.79
	0.5367	157.71	178.79	81.06
	0.5372	157.7	178.75	80.89
	0.5378	157.62	178.76	80.86
	0.5383	157.66	178.82	80.88
	0.5389	157.68	178.81	80.83
	0.5394	157.7	178.81	80.69
	0.54	157.71	178.72	80.99
	0.5406	157.72	178.78	80.9
	0.5411	157.8	178.77	80.6
	0.5417	157.8	178.78	80.73
	0.5422	157.75	178.87	80.52
	0.5428	157.71	178.82	80.52
	0.5433	157.74	178.83	80.45
	0.5439	157.74	178.9	80.16
	0.5444	157.66	178.83	80.47
	0.545	158.33	178.58	80.62
	0.5456	157.95	178.85	80.21
	0.5461	157.82	178.64	80.17
	0.5467	157.9	178.58	80.09
	0.5472	157.88	178.58	80.14
	0.5478	157.97	178.57	80.01
	0.5483	157.78	178.71	79.93
	0.5489	157.8	178.64	80.08
	0.5494	157.98	178.62	79.87
	0.55	158.01	178.64	79.74
	0.5506	157.97	178.81	79.45
	0.5511	158.1	178.69	79.49
	0.5517	158.06	178.69	79.62
	0.5522	158.02	178.83	79.36
	0.5528	158.11	178.75	79.53
	0.5533	158.11	178.8	79.4
	0.5539	158.04	178.79	79.44
	0.5544	158.16	178.77	79.16
	0.555	158.2	178.61	79.61
	0.5556	158.2	178.58	79.73
	0.5561	157.99	178.8	79.22
	0.5567	158.27	178.7	79.02
	0.5572	158.19	178.76	79.06
	0.5578	158.23	178.62	79.48
	0.5583	158.31	178.64	79.21
	0.5589	158.27	178.6	79.29
	0.5594	158.3	178.71	78.7
	0.56	158.27	178.72	78.8
	0.5606	158.29	178.72	78.71
	0.5611	158.21	178.73	78.83
	0.5617	158.96	178.7	79.25
	0.5622	158.79	178.8	78.93
	0.5628	158.68	178.7	78.9
	0.5633	158.63	178.7	78.69
	0.5639	158.63	178.81	78.58
	0.5644	158.79	178.75	78.43
	0.565	158.76	178.7	78.7
	0.5656	158.69	178.75	78.62
	0.5661	158.88	178.76	78.09
	0.5667	158.71	178.78	78.36
	0.5672	158.7	178.86	78.38
	0.5678	158.9	178.81	78.25
	0.5683	159.02	178.83	77.76
	0.5689	158.84	178.89	77.9
	0.5694	158.98	178.82	77.98
	0.57	159.04	178.81	77.98
	0.5706	158.9	178.81	78.19
	0.5711	158.96	178.77	77.88
	0.5717	159.07	178.72	78.04
	0.5722	158.87	178.83	77.98
	0.5728	158.96	178.75	78.11
	0.5733	158.92	178.79	77.81
	0.5739	159.05	178.76	77.8
	0.5744	159.09	178.7	77.82
	0.575	159.05	178.84	77.52
	0.5756	159.22	178.74	77.44
	0.5761	159.06	178.85	77.41
	0.5767	159.04	178.81	77.62
	0.5772	159.12	178.84	77.12
	0.5778	159.2	178.76	77.22
	0.5783	159.33	178.74	77.53
	0.5789	159.25	178.86	77.37
	0.5794	159.09	178.6	77.3
	0.58	159.07	178.64	77.01
	0.5806	158.99	178.72	76.95
	0.5811	159.1	178.68	76.99
	0.5817	159.14	178.64	77.08
	0.5822	159.2	178.72	77.12
	0.5828	159.24	178.72	76.83
	0.5833	159.24	178.68	76.94
	0.5839	159.26	178.81	76.68
	0.5844	159.31	178.75	76.92
	0.585	159.3	178.73	77.01
	0.5856	159.28	178.71	77.09
	0.5861	159.4	178.86	76.4
	0.5867	159.5	178.65	77
	0.5872	159.28	178.87	76.37
	0.5878	159.35	178.87	76.44
	0.5883	159.26	178.92	76.42
	0.5889	159.45	178.89	76.27
	0.5894	159.41	178.91	76.48
	0.59	159.51	178.91	76.34
	0.5906	159.41	178.97	76.42
	0.5911	159.4	178.93	76.48
	0.5917	159.53	178.84	76.52
	0.5922	159.48	178.97	76.17
	0.5928	159.76	178.89	75.81
	0.5933	159.66	178.88	76.64
	0.5939	159.69	178.86	76.59
	0.5944	159.74	178.94	76.59
	0.595	160.38	178.62	76.68
	0.5956	160.11	178.87	76.58
	0.5961	159.79	178.61	76.23
	0.5967	159.68	178.19	75.98
	0.5972	159.72	178.24	75.53
	0.5978	159.61	178.22	75.65
	0.5983	159.7	178.14	75.88
	0.5989	159.8	178.25	75.85
	0.5994	160.01	178.31	75.37
	0.6	159.66	178.29	75.88
	0.6006	159.66	178.38	75.56
	0.6011	159.87	178.42	75.48
	0.6017	159.97	178.44	75.59
	0.6022	159.95	178.57	75.68
	0.6028	159.85	178.61	75.68
	0.6033	159.93	178.49	75.68
	0.6039	160	178.41	75.11
	0.6044	160.11	178.43	75.28
	0.605	159.96	178.34	75.34
	0.6056	159.99	178.46	74.89
	0.6061	160.05	178.46	75.25
	0.6067	160.06	178.48	75.3
	0.6072	160.07	178.47	75.46
	0.6078	160	178.59	74.8
	0.6083	159.98	178.44	75
	0.6089	160.03	178.35	75.04
	0.6094	160.11	178.36	74.85
	0.61	160.05	178.41	74.87
	0.6106	160.15	178.35	74.78
	0.6111	159.99	178.4	74.95
	0.6117	160.17	178.31	74.84
	0.6122	159.9	178.27	74.73
	0.6128	159.84	178.31	74.7
	0.6133	159.92	178.29	74.74
	0.6139	159.9	178.3	74.7
	0.6144	159.95	178.36	74.4
	0.615	160	178.38	74.33
	0.6156	159.91	178.35	74.57
	0.6161	160.08	178.29	74.25
	0.6167	160.15	178.22	74.32
	0.6172	160.1	178.27	74.35
	0.6178	160.1	178.25	74.4
	0.6183	160.1	178.24	74.41
	0.6189	159.99	178.36	74.3
	0.6194	160.18	178.3	74.14
	0.62	160.16	178.31	74.1
	0.6206	160.4	178.18	74.1
	0.6211	160.32	178.19	74.14
	0.6217	160.44	178.24	73.88
	0.6222	160.46	178.37	74.02
	0.6228	160.47	178.35	74.15
	0.6233	160.53	178.39	73.76
	0.6239	160.32	178.55	73.64
	0.6244	160.4	178.45	73.87
	0.625	160.7	178.31	73.73
	0.6256	160.72	178.28	73.8
	0.6261	160.94	178.16	73.96
	0.6267	160.67	178.36	73.6
	0.6272	160.69	178.35	73.66
	0.6278	160.93	178.15	73.81
	0.6283	160.7	178.18	73.4
	0.6289	160.69	178.22	73.27
	0.6294	160.76	178.16	73.6
	0.63	160.82	178.11	73.21
	0.6306	160.54	178.18	73.21
	0.6311	160.83	178	73.19
	0.6317	161.28	177.86	73.26
	0.6322	160.87	178.19	72.99
	0.6328	160.9	178.17	73.09
	0.6333	161.03	178.06	72.89
	0.6339	160.95	178.06	73.26
	0.6344	161.15	177.95	73.39
	0.635	160.87	178.26	72.7
	0.6356	161.19	178.15	72.61
	0.6361	161.03	178.1	72.98
	0.6367	160.91	178.26	72.42
	0.6372	160.99	178.25	72.56
	0.6378	160.82	178.32	72.77
	0.6383	161.05	178.4	72.82
	0.6389	161.15	178.34	72.38
	0.6394	161.43	178.23	72.38
	0.64	161.44	178.06	72.48
	0.6406	161.06	178.36	72.42
	0.6411	161.36	178.14	72.43
	0.6417	161.27	178.05	72.46
	0.6422	161.39	178.02	72.29
	0.6428	161.32	178.12	72.36
	0.6433	161.51	178.04	72.39
	0.6439	161.19	178.18	72
	0.6444	161.44	178.04	72.06
	0.645	161.64	177.88	72.53
	0.6456	161.46	177.98	72.18
	0.6461	161.41	177.99	72.25
	0.6467	161.45	177.96	72.18
	0.6472	161.49	177.85	72.02
	0.6478	161.47	177.86	71.98
	0.6483	161.45	177.95	71.88
	0.6489	161.51	177.92	71.84
	0.6494	161.43	178	71.56
	0.65	161.55	177.82	72.09
	0.6506	161.43	177.99	71.73
	0.6511	161.54	177.99	71.64
	0.6517	161.54	177.99	71.66
	0.6522	161.57	178.01	71.54
	0.6528	161.5	178	71.73
	0.6533	161.59	177.94	71.78
	0.6539	161.59	178.04	71.13
	0.6544	161.88	177.78	71.76
	0.655	161.56	177.95	71.67
	0.6556	161.52	178.04	71.57
	0.6561	161.64	177.88	71.55
	0.6567	161.73	177.91	70.95
	0.6572	161.76	177.85	71.33
	0.6578	161.77	177.96	71.05
	0.6583	161.84	177.87	71.21
	0.6589	161.89	177.97	70.95
	0.6594	161.91	177.99	70.77
	0.66	161.83	178	70.89
	0.6606	161.84	178.03	70.88
	0.6611	161.84	177.94	70.89
	0.6617	161.86	177.81	71.05
	0.6622	161.99	177.81	70.82
	0.6628	161.85	177.73	70.68
	0.6633	161.84	177.83	70.59
	0.6639	161.89	177.83	70.62
	0.6644	161.85	177.91	70.64
	0.665	161.87	177.92	70.63
	0.6656	162.03	177.91	70.46
	0.6661	161.96	177.84	70.62
	0.6667	162.02	177.89	70.48
	0.6672	162	177.95	70.28
	0.6678	161.94	177.87	70.7
	0.6683	162.42	177.81	70.16
	0.6689	162.33	177.83	70.54
	0.6694	162.34	177.9	70.21
	0.67	162.34	177.89	70.14
	0.6706	162.41	177.84	70.2
	0.6711	162.33	177.9	70.12
	0.6717	162.49	177.73	70.47
	0.6722	162.59	177.61	70.6
	0.6728	162.48	177.88	69.84
	0.6733	162.35	177.89	70.11
	0.6739	162.44	177.82	70.12
	0.6744	162.48	177.83	69.76
	0.675	162.46	177.78	69.64
	0.6756	162.51	177.8	69.47
	0.6761	162.51	177.82	69.66
	0.6767	162.52	177.81	69.68
	0.6772	162.53	177.85	69.63
	0.6778	162.62	177.74	69.92
	0.6783	162.44	177.94	69.8
	0.6789	162.7	177.77	69.82
	0.6794	162.55	177.85	69.68
	0.68	162.53	177.88	69.71
	0.6806	162.59	177.76	69.62
	0.6811	162.65	177.91	69.32
	0.6817	162.65	177.89	69.48
	0.6822	162.64	177.87	69.36
	0.6828	162.63	177.91	69.23
	0.6833	162.84	177.99	69.43
	0.6839	162.76	177.89	69.51
	0.6844	162.7	177.97	69.18
	0.685	162.84	177.84	69.28
	0.6856	162.68	177.95	69.2
	0.6861	162.8	177.98	69.14
	0.6867	162.76	177.9	69.08
	0.6872	163.08	177.7	69.5
	0.6878	163.29	177.64	69.48
	0.6883	162.81	177.87	69.26
	0.6889	162.99	177.82	69.15
	0.6894	163.01	177.77	69.1
	0.69	163.17	177.77	68.99
	0.6906	162.94	177.78	68.95
	0.6911	162.83	177.79	69.01
	0.6917	162.76	177.8	68.89
	0.6922	162.95	177.71	68.93
	0.6928	163.28	177.55	69.12
	0.6933	163.04	177.8	68.48
	0.6939	163.05	177.71	68.59
	0.6944	163.13	177.71	68.55
	0.695	163.73	177.9	69.1
	0.6956	163.42	177.87	68.71
	0.6961	163.48	177.66	68.66
	0.6967	163.27	177.81	68.63
	0.6972	163.4	177.75	68.31
	0.6978	163.35	177.77	68.38
	0.6983	163.39	177.69	68.27
	0.6989	163.51	177.71	68.4
	0.6994	163.58	177.65	68.27
	0.7	163.55	177.71	68.09
	0.7006	163.48	177.73	68.27
	0.7011	163.6	177.66	68.12
	0.7017	163.57	177.59	68.06
	0.7022	163.59	177.67	67.89
	0.7028	163.77	177.48	68.32
	0.7033	163.69	177.52	67.97
	0.7039	163.61	177.51	68.04
	0.7044	163.63	177.52	67.96
	0.705	163.49	177.48	67.96
	0.7056	163.59	177.59	67.5
	0.7061	163.55	177.63	67.78
	0.7067	163.51	177.62	67.8
	0.7072	163.66	177.64	67.86
	0.7078	163.65	177.59	67.97
	0.7083	163.62	177.71	67.48
	0.7089	163.64	177.75	67.41
	0.7094	163.54	177.81	67.44
	0.71	163.56	177.72	67.7
	0.7106	163.79	177.63	67.8
	0.7111	163.9	177.53	67.9
	0.7117	163.79	177.5	67.59
	0.7122	163.82	177.55	67.48
	0.7128	163.77	177.52	67.52
	0.7133	164.04	177.64	67.16
	0.7139	163.75	177.68	67.13
	0.7144	163.8	177.68	67.09
	0.715	164.02	177.69	67.05
	0.7156	163.81	177.66	67.32
	0.7161	164.02	177.67	66.94
	0.7167	163.84	177.74	67.27
	0.7172	163.76	177.68	67.17
	0.7178	163.9	177.66	66.98
	0.7183	163.84	177.68	67.28
	0.7189	164.03	177.7	67.04
	0.7194	164.25	177.6	67.1
	0.72	164.04	177.67	66.93
	0.7206	164.13	177.66	66.92
	0.7211	164.13	177.62	67.06
	0.7217	164.35	177.5	67.17
	0.7222	164.1	177.64	66.59
	0.7228	164.15	177.67	66.69
	0.7233	164.15	177.63	66.84
	0.7239	164.34	177.61	66.79
	0.7244	164.17	177.59	66.56
	0.725	164.25	177.61	66.59
	0.7256	164.43	177.53	66.5
	0.7261	164.17	177.63	66.39
	0.7267	164.33	177.54	66.47
	0.7272	164.32	177.55	66.37
	0.7278	164.51	177.4	66.6
	0.7283	164.15	177.47	66.47
	0.7289	164.2	177.46	66.25
	0.7294	164.1	177.5	66.12
	0.73	164.22	177.44	66.22
	0.7306	164.31	177.42	66.16
	0.7311	164.34	177.45	66.13
	0.7317	164.45	177.52	66.11
	0.7322	164.55	177.43	66.27
	0.7328	164.39	177.59	65.93
	0.7333	164.49	177.54	66.23
	0.7339	164.46	177.48	66.21
	0.7344	164.33	177.41	66.17
	0.735	164.46	177.29	66.13
	0.7356	164.39	177.33	66.12
	0.7361	164.54	177.27	66.14
	0.7367	164.76	177.17	66.29
	0.7372	164.9	177.12	66.26
	0.7378	164.49	177.38	65.96
	0.7383	164.49	177.5	65.81
	0.7389	164.56	177.33	66
	0.7394	164.42	177.44	65.91
	0.74	164.61	177.51	65.56
	0.7406	164.66	177.36	65.8
	0.7411	164.56	177.33	65.69
	0.7417	164.67	177.41	65.52
	0.7422	164.67	177.28	65.71
	0.7428	164.9	177.26	65.72
	0.7433	164.86	177.35	65.4
	0.7439	164.79	177.53	65.46
	0.7444	164.96	177.49	65.47
	0.745	164.84	177.56	65.98
	0.7456	164.84	177.69	65.51
	0.7461	165.02	177.55	65.62
	0.7467	164.74	177.58	65.53
	0.7472	164.76	177.43	65.59
	0.7478	164.84	177.61	65.45
	0.7483	164.91	177.57	65.34
	0.7489	165.06	177.46	65.28
	0.7494	165.1	177.42	65.51
	0.75	165.06	177.56	65.14
	0.7506	164.97	177.46	65.36
	0.7511	165.16	177.4	65.1
	0.7517	165.04	177.46	65.15
	0.7522	164.99	177.4	65.18
	0.7528	165.25	177.38	64.65
	0.7533	164.98	177.47	64.7
	0.7539	165.15	177.32	64.9
	0.7544	165.05	177.41	64.77
	0.755	165.13	177.31	64.72
	0.7556	165.28	177.39	64.72
	0.7561	165.3	177.38	64.91
	0.7567	165.14	177.46	64.99
	0.7572	165.19	177.43	64.79
	0.7578	165.14	177.5	64.66
	0.7583	165.37	177.36	64.76
	0.7589	165.22	177.48	64.43
	0.7594	165.35	177.4	64.47
	0.76	165.27	177.47	64.58
	0.7606	165.4	177.43	64.27
	0.7611	165.51	177.35	64.56
	0.7617	165.89	177.24	64.92
	0.7622	165.55	177.4	64.47
	0.7628	165.52	177.38	64.11
	0.7633	165.53	177.3	64.2
	0.7639	165.65	177.22	64.44
	0.7644	165.6	177.25	64.32
	0.765	165.73	177.14	64.4
	0.7656	165.71	177.23	64.09
	0.7661	165.68	177.26	64.16
	0.7667	165.65	177.27	64.3
	0.7672	165.63	177.36	64.04
	0.7678	165.59	177.31	64.14
	0.7683	165.66	177.28	64.23
	0.7689	165.65	177.34	64.11
	0.7694	165.54	177.33	63.79
	0.77	165.71	177.31	63.87
	0.7706	165.58	177.32	63.82
	0.7711	165.82	177.12	63.77
	0.7717	165.65	177.28	63.68
	0.7722	165.61	177.25	63.7
	0.7728	165.84	177.06	63.92
	0.7733	165.88	177.03	64
	0.7739	165.74	177.18	63.42
	0.7744	165.7	177.14	63.63
	0.775	165.72	177.19	63.51
	0.7756	165.76	177.06	63.74
	0.7761	165.75	177.08	63.5
	0.7767	165.84	177.05	63.59
	0.7772	165.77	177.06	63.77
	0.7778	165.82	177.12	63.68
	0.7783	165.91	176.92	63.42
	0.7789	165.71	177.02	63.32
	0.7794	165.86	177	63.41
	0.78	165.79	176.97	63.34
	0.7806	165.81	176.93	63.54
	0.7811	165.83	176.87	63.38
	0.7817	165.82	176.96	63.28
	0.7822	165.89	176.96	63.12
	0.7828	166.04	177.01	63.01
	0.7833	165.94	177.04	63.15
	0.7839	165.85	177.01	63.33
	0.7844	165.89	177.06	63.27
	0.785	166.11	177.04	63.17
	0.7856	166.16	177.03	63.19
	0.7861	165.92	177.13	62.87
	0.7867	166.13	176.83	63.45
	0.7872	166.31	176.75	63.43
	0.7878	166.19	176.89	62.92
	0.7883	166.09	177.04	62.77
	0.7889	166.09	177.04	62.76
	0.7894	166.09	177.04	62.89
	0.79	166.16	177	62.9
	0.7906	166.26	176.97	62.98
	0.7911	166.15	176.98	63.01
	0.7917	166.33	176.81	63.29
	0.7922	166.39	177.01	62.72
	0.7928	166.33	176.89	63.06
	0.7933	166.24	176.83	63.15
	0.7939	166.45	176.89	62.62
	0.7944	166.45	176.88	62.77
	0.795	166.46	176.99	62.82
	0.7956	166.55	176.96	62.62
	0.7961	166.53	176.96	62.61
	0.7967	166.54	176.84	62.58
	0.7972	166.46	176.86	62.59
	0.7978	166.54	176.93	62.55
	0.7983	166.54	176.96	62.26
	0.7989	166.43	176.99	62.24
	0.7994	166.45	177.08	62.46
	0.8	166.36	177.01	62.56
	0.8006	166.56	176.93	62.63
	0.8011	166.8	176.87	62.67
	0.8017	166.89	176.68	62.76
	0.8022	166.48	176.95	62.56
	0.8028	166.48	176.97	62.45
	0.8033	166.74	176.84	61.98
	0.8039	166.48	176.9	62.37
	0.8044	166.57	176.81	62.32
	0.805	166.7	176.69	62.41
	0.8056	166.65	176.73	62.37
	0.8061	166.68	176.77	62.36
	0.8067	166.64	176.75	62.49
	0.8072	166.63	176.74	62.19
	0.8078	166.9	176.62	62.27
	0.8083	166.87	176.65	62.22
	0.8089	166.86	176.72	61.87
	0.8094	166.73	176.8	61.79
	0.81	166.81	176.7	61.92
	0.8106	166.87	176.73	61.84
	0.8111	166.95	176.7	61.72
	0.8117	167.23	176.54	62.4
	0.8122	166.95	176.85	61.78
	0.8128	166.91	176.86	61.78
	0.8133	167.14	176.63	61.94
	0.8139	166.93	176.77	61.61
	0.8144	166.9	176.79	61.56
	0.815	166.79	176.78	61.87
	0.8156	166.77	176.86	61.43
	0.8161	166.83	176.66	61.54
	0.8167	166.94	176.64	61.52
	0.8172	166.7	176.71	61.54
	0.8178	166.87	176.63	61.59
	0.8183	167.34	176.22	62.36
	0.8189	167.42	176.22	62.13
	0.8194	167.07	176.58	61.28
	0.82	167.1	176.59	61.06
	0.8206	166.85	176.59	61.33
	0.8211	167.2	176.43	61.1
	0.8217	167.19	176.56	61.12
	0.8222	167.2	176.62	61.21
	0.8228	167.1	176.62	61.2
	0.8233	167.15	176.61	61.11
	0.8239	167.38	176.48	61.04
	0.8244	167.26	176.48	60.95
	0.825	167.24	176.51	61.16
	0.8256	167.31	176.5	61.21
	0.8261	167.27	176.55	61.21
	0.8267	167.28	176.29	61.3
	0.8272	167.24	176.37	61.14
	0.8278	167.31	176.31	61.19
	0.8283	167.65	176.17	61.05
	0.8289	167.34	176.47	60.67
	0.8294	167.36	176.44	60.56
	0.83	167.42	176.34	60.47
	0.8306	167.42	176.24	60.68
	0.8311	167.41	176.25	60.63
	0.8317	167.46	176.2	60.53
	0.8322	167.5	176.18	60.6
	0.8328	167.31	176.23	60.57
	0.8333	167.59	176.1	60.58
	0.8339	167.48	176.24	60.49
	0.8344	167.5	176.25	60.28
	0.835	167.6	176.15	60.47
	0.8356	167.53	176.15	60.29
	0.8361	167.51	176.18	60.24
	0.8367	167.5	176.16	60.34
	0.8372	167.53	176.16	60.39
	0.8378	167.59	176.2	59.92
	0.8383	167.53	176.17	60.21
	0.8389	167.53	176.2	60
	0.8394	167.53	176.23	60.1
	0.84	167.72	176.04	60.52
	0.8406	167.71	176.02	60.59
	0.8411	167.55	176.1	60.45
	0.8417	167.49	176.24	60.3
	0.8422	167.72	176.18	59.84
	0.8428	167.76	176.16	59.93
	0.8433	167.77	176.19	59.93
	0.8439	167.63	176.23	60.14
	0.8444	167.61	176.2	60.16
	0.845	167.95	176.01	60.76
	0.8456	167.68	176.35	59.97
	0.8461	167.79	176.17	60.12
	0.8467	167.73	176.32	59.81
	0.8472	167.66	176.2	59.99
	0.8478	167.79	176.1	60.13
	0.8483	167.54	176.3	59.87
	0.8489	167.79	176.11	59.97
	0.8494	167.91	176.2	59.94
	0.85	167.8	176.21	59.95
	0.8506	167.81	176.17	60.04
	0.8511	167.82	176.06	59.99
	0.8517	167.84	176.09	59.79
	0.8522	168.15	175.86	60.51
	0.8528	168.3	175.76	60.41
	0.8533	167.78	176.3	59.62
	0.8539	168.03	176.05	59.92
	0.8544	168.04	176.05	59.94
	0.855	168.01	176.08	59.79
	0.8556	167.92	176.2	59.43
	0.8561	168.02	176.08	59.76
	0.8567	168.14	175.9	60.05
	0.8572	167.99	176.02	59.72
	0.8578	168.3	175.87	59.45
	0.8583	168.18	175.88	59.69
	0.8589	168.06	175.93	59.6
	0.8594	168.09	175.99	59.38
	0.86	168.05	175.95	59.4
	0.8606	168.16	175.92	59.41
	0.8611	168.54	175.64	59.84
	0.8617	168.65	175.95	60
	0.8622	168.4	176.1	59.74
	0.8628	168.24	175.91	59.45
	0.8633	168.24	175.96	59.66
	0.8639	168.24	175.91	59.43
	0.8644	168.33	175.87	59.42
	0.865	168.21	175.93	59.27
	0.8656	168.14	175.85	59.12
	0.8661	168.13	175.79	59.15
	0.8667	168.39	175.68	59.26
	0.8672	168.15	175.77	59.27
	0.8678	168.25	175.84	59.26
	0.8683	168.47	175.75	59.21
	0.8689	168.3	175.87	59.14
	0.8694	168.25	175.8	59.09
	0.87	168.32	175.76	59.07
	0.8706	168.35	175.81	59.14
	0.8711	168.45	175.68	58.94
	0.8717	168.44	175.72	59.09
	0.8722	168.51	175.56	59.19
	0.8728	168.54	175.57	59.25
	0.8733	168.47	175.75	58.77
	0.8739	168.36	175.79	58.94
	0.8744	168.36	175.73	58.85
	0.875	168.54	175.51	59.16
	0.8756	168.68	175.45	59.3
	0.8761	168.32	175.77	58.85
	0.8767	168.69	175.63	58.73
	0.8772	168.61	175.64	58.92
	0.8778	168.59	175.69	58.84
	0.8783	169.02	175.51	59.5
	0.8789	168.87	175.68	59.32
	0.8794	168.71	175.52	59.09
	0.88	168.74	175.46	58.92
	0.8806	168.71	175.5	58.99
	0.8811	168.68	175.46	58.85
	0.8817	168.72	175.45	58.74
	0.8822	168.81	175.44	58.65
	0.8828	168.86	175.47	58.7
	0.8833	168.68	175.55	58.46
	0.8839	168.74	175.43	58.78
	0.8844	168.79	175.45	58.98
	0.885	169.02	175.28	59.15
	0.8856	169.08	175.3	59.08
	0.8861	168.68	175.66	58.17
	0.8867	168.8	175.54	58.4
	0.8872	168.6	175.63	58.44
	0.8878	168.79	175.53	58.28
	0.8883	168.73	175.6	58.38
	0.8889	168.94	175.47	58.51
	0.8894	169.05	175.46	58.31
	0.89	169.07	175.58	57.9
	0.8906	169.22	175.53	58
	0.8911	169.39	175.29	58.64
	0.8917	168.99	175.56	58.19
	0.8922	169.19	175.48	58.2
	0.8928	168.95	175.58	57.88
	0.8933	168.87	175.66	58.02
	0.8939	169.02	175.5	57.85
	0.8944	169.07	175.45	58
	0.895	168.9	175.45	57.92
	0.8956	168.85	175.48	57.98
	0.8961	169.12	175.45	57.93
	0.8967	168.99	175.42	58.15
	0.8972	169.05	175.42	58.07
	0.8978	169.12	175.37	58.16
	0.8983	169.16	175.39	57.91
	0.8989	169.2	175.45	57.67
	0.8994	169.23	175.43	57.7
	0.9	169.22	175.46	57.46
	0.9006	169.28	175.4	57.64
	0.9011	169.33	175.4	57.62
	0.9017	169.3	175.33	57.92
	0.9022	169.23	175.33	58
	0.9028	169.23	175.41	57.78
	0.9033	169.44	175.32	57.68
	0.9039	169.44	175.36	57.59
	0.9044	169.42	175.26	57.77
	0.905	169.42	175.28	57.78
	0.9056	169.44	175.28	57.78
	0.9061	169.45	175.34	57.55
	0.9067	169.38	175.27	57.53
	0.9072	169.52	175.21	57.75
	0.9078	169.57	175.22	57.59
	0.9083	169.31	175.27	57.78
	0.9089	169.39	175.27	57.78
	0.9094	169.38	175.32	57.42
	0.91	169.4	175.18	57.59
	0.9106	169.48	175.22	57.49
	0.9111	169.5	175.2	57.52
	0.9117	169.58	175.29	57.48
	0.9122	169.75	175.21	57.39
	0.9128	169.75	175.23	57.38
	0.9133	169.58	175.35	57.24
	0.9139	169.77	175.23	57.29
	0.9144	169.66	175.32	57.36
	0.915	169.79	175.24	57.5
	0.9156	169.86	175.26	57.2
	0.9161	169.89	175.22	57.36
	0.9167	169.65	175.38	57.2
	0.9172	169.97	175.21	57.27
	0.9178	169.98	175.25	57.22
	0.9183	169.87	175.26	57.25
	0.9189	169.81	175.2	57.46
	0.9194	169.8	175.34	56.92
	0.92	169.88	175.23	57.07
	0.9206	169.9	175.22	57.16
	0.9211	169.71	175.3	57.23
	0.9217	170.03	175.16	56.92
	0.9222	169.99	175.15	57.09
	0.9228	169.89	175.25	56.95
	0.9233	170.11	175.18	57.03
	0.9239	170.17	175.02	57.33
	0.9244	170.09	175.13	57.03
	0.925	170.1	175.11	57.08
	0.9256	170.36	174.77	57.59
	0.9261	170.5	174.71	57.63
	0.9267	170.2	175.01	56.92
	0.9272	170.05	175.07	57.11
	0.9278	170.13	174.97	57.17
	0.9283	169.93	175.1	57.07
	0.9289	170.11	175	57.19
	0.9294	170.35	174.91	57.12
	0.93	170.11	175.05	56.95
	0.9306	170.17	174.98	57.26
	0.9311	170.14	174.97	57.17
	0.9317	170.27	174.91	57.18
	0.9322	170.54	174.77	57.29
	0.9328	170.2	174.95	57.06
	0.9333	170.36	174.87	57.04
	0.9339	170.32	175.01	56.81
	0.9344	170.43	174.89	56.9
	0.935	170.5	174.8	57
	0.9356	170.77	174.7	57.22
	0.9361	170.6	174.81	56.86
	0.9367	170.55	174.8	57.03
	0.9372	170.44	174.81	56.99
	0.9378	170.55	174.86	56.93
	0.9383	170.52	174.85	56.75
	0.9389	170.61	174.87	56.57
	0.9394	170.61	174.8	56.74
	0.94	170.63	174.82	56.6
	0.9406	170.76	174.68	56.95
	0.9411	170.46	174.84	56.47
	0.9417	170.6	174.66	56.85
	0.9422	170.51	174.73	56.65
	0.9428	170.48	174.81	56.55
	0.9433	170.75	174.67	56.67
	0.9439	170.96	174.53	56.9
	0.9444	170.61	174.69	56.71
	0.945	170.43	174.72	56.55
	0.9456	170.56	174.7	56.02
	0.9461	170.41	174.79	56.1
	0.9467	170.52	174.67	56.19
	0.9472	170.48	174.58	56.38
	0.9478	170.57	174.64	56.17
	0.9483	170.52	174.62	55.95
	0.9489	170.57	174.66	56.09
	0.9494	170.68	174.64	56.14
	0.95	170.57	174.49	56.44
	0.9506	170.58	174.62	56.35
	0.9511	170.45	174.58	56.39
	0.9517	170.33	174.56	56.08
	0.9522	170.45	174.54	55.92
	0.9528	170.45	174.65	55.65
	0.9533	170.48	174.52	55.92
	0.9539	170.51	174.57	56.02
	0.9544	170.59	174.52	55.95
	0.955	170.62	174.51	55.92
	0.9556	170.53	174.49	56.03
	0.9561	170.69	174.51	56
	0.9567	170.64	174.45	56.32
	0.9572	170.74	174.39	56.02
	0.9578	170.83	174.35	56.06
	0.9583	170.85	174.43	55.64
	0.9589	170.86	174.45	55.85
	0.9594	170.84	174.37	55.96
	0.96	170.73	174.5	55.76
	0.9606	170.88	174.43	55.84
	0.9611	171.1	174.45	55.93
	0.9617	171.44	174.58	56.13
	0.9622	170.91	174.54	55.73
	0.9628	171.03	174.43	55.62
	0.9633	170.94	174.52	55.7
	0.9639	171.04	174.51	55.6
	0.9644	170.86	174.46	55.52
	0.965	170.98	174.39	55.61
	0.9656	171.21	174.34	55.57
	0.9661	171.1	174.34	55.52
	0.9667	171.07	174.36	55.53
	0.9672	171.3	174.31	55.9
	0.9678	171.05	174.33	55.67
	0.9683	171.13	174.36	55.51
	0.9689	171.26	174.3	55.68
	0.9694	171.33	174.36	55.36
	0.97	171.24	174.33	55.53
	0.9706	171.23	174.31	55.54
	0.9711	171.3	174.28	55.75
	0.9717	171.65	174.02	56.18
	0.9722	171.34	174.27	55.53
	0.9728	171.08	174.36	55.36
	0.9733	171.54	174.34	55.16
	0.9739	171.48	174.27	55.65
	0.9744	171.44	174.36	55.41
	0.975	171.37	174.36	55.23
	0.9756	171.46	174.29	55.45
	0.9761	171.47	174.25	55.8
	0.9767	171.45	174.29	55.38
	0.9772	171.28	174.31	55.29
	0.9778	171.39	174.33	55.39
	0.9783	171.58	174.25	55.79
	0.9789	171.42	174.27	55.15
	0.9794	171.4	174.16	55.28
	0.98	171.13	174.26	55.05
	0.9806	171.35	174.21	55.17
	0.9811	171.45	174.13	55.18
	0.9817	171.34	174.27	55.01
	0.9822	171.55	174.2	55.28
	0.9828	171.62	174.15	55.35
	0.9833	171.43	174.2	54.95
	0.9839	171.32	174.2	55.16
	0.9844	171.5	174.23	54.81
	0.985	171.88	173.94	55.24
	0.9856	171.46	174.2	54.98
	0.9861	171.2	174.24	54.96
	0.9867	171.57	174.05	54.99
	0.9872	171.54	174.14	54.86
	0.9878	171.67	174.13	55.05
	0.9883	171.8	174.06	55.23
	0.9889	171.88	174.01	55.34
	0.9894	171.79	174.08	55.17
	0.99	171.82	174.03	55.32
	0.9906	171.83	174.08	54.85
	0.9911	171.74	174.12	54.89
	0.9917	171.66	174.21	54.79
	0.9922	171.72	174.08	54.86
	0.9928	171.85	174.03	54.88
	0.9933	171.72	174.05	54.96
	0.9939	171.73	174.24	54.6
	0.9944	171.77	174.11	54.99
	0.995	171.56	173.93	54.73
	0.9956	171.64	173.92	54.83
	0.9961	171.75	173.88	54.77
	0.9967	171.53	174.01	54.41
	0.9972	171.61	173.96	54.63
	0.9978	171.47	174	54.83
	0.9983	171.51	174.08	54.68
	0.9989	171.6	174	54.75
	0.9994	171.72	173.91	54.83
	1	171.71	173.96	54.43
	1.0006	171.73	173.85	54.64
	1.0011	171.8	173.83	54.98
	1.0017	171.79	173.85	54.84
	1.0022	171.69	173.97	54.65
	1.0028	171.83	173.9	54.6
	1.0033	171.93	173.84	54.48
	1.0039	171.81	174.02	54.3
	1.0044	171.8	174	54.18
	1.005	171.99	173.9	54.32
	1.0056	171.81	173.96	54.32
	1.0061	171.75	174	54.35
	1.0067	171.94	173.86	54.35
	1.0072	171.64	174.03	54.39
	1.0078	171.88	173.93	54.33
	1.0083	172.16	173.85	54.3
	1.0089	171.71	174	54.34
	1.0094	172	173.88	54.25
	1.01	172.15	173.81	54.32
	1.0106	172.03	173.88	54.31
	1.0111	172.09	173.96	53.95
	1.0117	171.98	173.86	54.29
	1.0122	171.97	173.85	54.18
	1.0128	172.11	173.87	53.95
	1.0133	171.96	173.92	54.09
	1.0139	172.14	173.91	54.05
	1.0144	172.09	173.8	54.18
	1.015	172.21	173.83	54.19
	1.0156	172.17	173.84	54.06
	1.0161	172.09	173.81	54
	1.0167	172.19	173.86	53.93
	1.0172	172.16	173.87	53.88
	1.0178	172.14	173.87	53.93
	1.0183	172.14	173.79	54.15
	1.0189	172.16	173.79	54.08
	1.0194	172.29	173.76	53.86
	1.02	172.11	173.78	54.11
	1.0206	172.17	173.85	54.03
	1.0211	172.25	173.74	54.02
	1.0217	172.16	173.83	53.95
	1.0222	172.25	173.74	54
	1.0228	172.22	173.81	53.87
	1.0233	172.25	173.76	53.94
	1.0239	172.27	173.78	53.66
	1.0244	172.34	173.76	53.85
	1.025	172.16	173.83	53.88
	1.0256	172.29	173.77	53.71
	1.0261	172.36	173.73	53.74
	1.0267	172.13	173.8	53.73
	1.0272	172.22	173.74	53.56
	1.0278	172.32	173.73	53.64
	1.0283	172.64	173.58	54.62
	1.0289	172.31	173.73	53.89
	1.0294	172.13	173.67	53.99
	1.03	172.32	173.64	54.02
	1.0306	172.29	173.77	53.6
	1.0311	172.35	173.67	53.78
	1.0317	172.37	173.6	54.04
	1.0322	172.38	173.63	54.05
	1.0328	172.38	173.62	54.01
	1.0333	172.46	173.55	53.91
	1.0339	172.45	173.59	53.66
	1.0344	172.33	173.63	53.67
	1.035	172.36	173.65	53.59
	1.0356	172.57	173.5	53.72
	1.0361	172.37	173.6	53.7
	1.0367	172.45	173.5	53.76
	1.0372	172.51	173.49	53.74
	1.0378	172.47	173.55	53.7
	1.0383	172.35	173.57	53.77
	1.0389	172.74	173.34	54.03
	1.0394	172.98	173.24	54.13
	1.04	172.48	173.42	53.98
	1.0406	172.67	173.47	53.79
	1.0411	172.62	173.51	53.36
	1.0417	172.55	173.48	53.55
	1.0422	172.7	173.5	53.37
	1.0428	172.55	173.56	53.36
	1.0433	172.71	173.52	53.25
	1.0439	172.92	173.37	53.66
	1.0444	172.68	173.47	53.63
	1.045	172.92	173.47	53.92
	1.0456	172.82	173.53	53.62
	1.0461	172.77	173.56	53.51
	1.0467	172.77	173.52	53.61
	1.0472	172.74	173.52	53.5
	1.0478	172.69	173.43	53.64
	1.0483	172.7	173.5	53.46
	1.0489	172.67	173.45	53.34
	1.0494	172.67	173.5	53.27
	1.05	172.69	173.41	53.7
	1.0506	172.74	173.31	53.67
	1.0511	172.74	173.35	53.36
	1.0517	172.73	173.3	53.64
	1.0522	172.64	173.38	53.49
	1.0528	172.7	173.42	53.5
	1.0533	172.91	173.36	53.03
	1.0539	172.77	173.36	53.45
	1.0544	172.97	173.38	53.19
	1.055	172.76	173.34	53.34
	1.0556	172.83	173.38	53.42
	1.0561	172.81	173.45	53.21
	1.0567	172.76	173.35	53.49
	1.0572	172.84	173.38	53.32
	1.0578	172.95	173.26	53.47
	1.0583	172.93	173.35	53.43
	1.0589	172.72	173.31	53.7
	1.0594	172.99	173.28	53.33
	1.06	172.7	173.32	53.37
	1.0606	172.79	173.28	53.23
	1.0611	172.66	173.36	53
	1.0617	172.86	173.24	53.44
	1.0622	172.71	173.36	53.15
	1.0628	172.89	173.11	53.25
	1.0633	172.8	173.25	53.33
	1.0639	172.62	173.2	53.2
	1.0644	172.82	173.1	53.24
	1.065	172.85	173.21	53.24
	1.0656	172.71	173.24	53
	1.0661	172.77	173.26	53.13
	1.0667	172.71	173.22	53.21
	1.0672	172.8	173.1	53.38
	1.0678	172.78	173.22	53.18
	1.0683	172.79	173.2	53.07
	1.0689	172.81	173.17	53.04
	1.0694	172.83	173.18	52.95
	1.07	172.84	173.17	53.17
	1.0706	172.95	173.22	52.88
	1.0711	172.83	173.11	53.33
	1.0717	172.92	173.18	53.01
	1.0722	172.94	173.12	53.23
	1.0728	173	173.17	52.91
	1.0733	173.01	173.1	53.11
	1.0739	173.03	173.06	53.13
	1.0744	173.03	173.03	53.16
	1.075	173.04	172.97	53.42
	1.0756	173.01	173	53.21
	1.0761	173.05	173.14	52.8
	1.0767	172.98	173.11	52.88
	1.0772	173.2	173.09	52.81
	1.0778	173.07	173.05	53.17
	1.0783	173.21	172.96	53.12
	1.0789	173.22	172.99	52.94
	1.0794	173.22	172.99	52.96
	1.08	173.22	172.96	52.92
	1.0806	173.2	172.98	52.7
	1.0811	173.41	172.94	52.71
	1.0817	173.23	172.93	52.89
	1.0822	173.36	172.94	52.61
	1.0828	173.23	172.98	52.66
	1.0833	173.27	172.95	52.71
	1.0839	173.37	172.95	52.61
	1.0844	173.28	172.94	52.84
	1.085	173.36	173.04	52.2
	1.0856	173.36	172.93	52.69
	1.0861	173.29	173.06	52.19
	1.0867	173.3	172.94	52.76
	1.0872	173.31	172.99	52.69
	1.0878	173.51	172.94	52.67
	1.0883	173.4	172.96	52.72
	1.0889	173.49	172.9	52.9
	1.0894	173.46	172.97	52.58
	1.09	173.57	172.9	52.57
	1.0906	173.46	172.91	52.78
	1.0911	173.48	172.92	52.57
	1.0917	173.41	172.94	52.72
	1.0922	173.53	172.93	52.71
	1.0928	173.41	173.02	52.5
	1.0933	173.53	172.93	52.62
	1.0939	173.41	173	52.53
	1.0944	173.52	172.9	52.64
	1.095	173.89	172.75	53.14
	1.0956	173.61	172.99	52.62
	1.0961	173.66	172.86	52.8
	1.0967	173.58	172.73	52.72
	1.0972	173.56	172.97	52.29
	1.0978	173.55	172.95	52.52
	1.0983	173.61	172.94	52.36
	1.0989	173.74	172.86	52.48
	1.0994	173.66	172.86	52.61
	1.1	173.75	172.83	52.44
	1.1006	173.55	172.82	52.55
	1.1011	173.66	172.85	52.65
	1.1017	173.91	172.57	53.06
	1.1022	173.59	172.73	52.7
	1.1028	173.66	172.87	52.29
	1.1033	173.78	172.75	52.43
	1.1039	173.57	172.81	52.57
	1.1044	173.68	172.65	52.98
	1.105	173.77	172.6	53.05
	1.1056	173.55	172.65	52.65
	1.1061	173.56	172.79	52.44
	1.1067	173.78	172.56	52.77
	1.1072	173.71	172.57	52.74
	1.1078	173.85	172.56	52.75
	1.1083	173.92	172.46	53.07
	1.1089	173.75	172.61	52.62
	1.1094	173.75	172.6	52.74
	1.11	173.82	172.63	52.36
[truncated: 7,662 more rows]

## Sheet: Fig. 4c
	Fig. 4c (Response curve by relationship between |dB|/dB0 (%) and concentration of HCl vapor)
	Concentration of HCl vapor (ppm)	|dB|/dB0 (%)
	118.8	0.8197
	303.9	8.5972
	592.1	29.6994
	740.8	41.3848

## Sheet: Fig. 4d
	Fig. 4d (RGB of MOF-808-EDTA-Cu at 85% RH)
	Time (hour)	R	G	B
	0.0333	112.75	156.7	160.6
	0.0667	112.62	156.66	160.56
	0.1	112.83	157.03	160.86
	0.1333	112.84	156.85	160.92
	0.1667	112.68	156.82	160.79
	0.2	112.89	156.88	160.87
	0.2333	112.77	156.85	160.83
	0.2667	112.93	157.08	160.91
	0.3	112.97	157.02	160.93
	0.3333	112.86	157.05	160.93
	0.3667	112.91	157.27	161.02
	0.4	113.07	157.34	161.15
	0.4333	113.07	157.27	161.03
	0.4667	113.09	157.19	161.14
	0.5	112.99	157.2	161
	0.5333	112.91	157.22	161.08
	0.5667	112.86	157.02	160.98
	0.6	112.97	157.23	160.98
	0.6333	113.14	157.25	161.31
	0.6667	112.82	157.14	161.01
	0.7	113.02	157.12	161.01
	0.7333	112.99	157.21	161.03
	0.7667	112.73	157.14	160.95
	0.8	112.79	156.88	160.82
	0.8333	112.81	157.04	160.69
	0.8667	112.36	156.39	160.34
	0.9	112.86	156.9	160.8
	0.9333	112.8	156.89	160.81
	0.9667	112.82	156.84	160.91
	1	112.68	156.9	160.79
	23.0333	112.55	156.17	160.53
	23.0667	112.52	156.13	160.47
	23.1	112.85	156.54	160.63
	23.1333	112.44	156.17	160.29
	23.1667	112.55	156.3	160.48
	23.2	112.54	156.42	160.55
	23.2333	112.56	156.33	160.33
	23.2667	112.64	156.65	160.64
	23.3	112.68	156.85	160.71
	23.3333	112.83	156.7	160.69
	23.3667	112.73	156.7	160.69
	23.4	112.79	156.81	160.78
	23.4333	112.76	156.82	160.81
	23.4667	113.03	157.16	161.02
	23.5	113.14	157.15	161
	23.5333	112.98	157.15	161.07
	23.5667	112.91	157.34	160.99
	23.6	113.11	157.2	161.16
	23.6333	112.97	157.27	161.08
	23.6667	113.09	157.05	161.06
	23.7	112.95	157.13	160.85
	23.7333	113.11	157.05	161.12
	23.7667	112.94	157.15	161
	23.8	112.83	157.17	161.02
	23.8333	113.02	157.18	161.15
	23.8667	113.02	157.01	160.86
	23.9	113	157.21	161.1
	23.9333	113.22	157	161.09
	23.9667	113.24	157.19	161.06
	24	113.23	157.25	160.89

## Sheet: Fig. 4e
	Fig. 4d (RGB of MOF-808-EDTA-Cu exposed to HF, HBr, HI vapors)
	HF				HBr				HI
	Time (min)	R	G	B	Time (min)	R	G	B	Time (min)	R	G	B
	0	134.19	168.35	165.49	0	137.97	165.18	159.87	0	145.09	166.89	154.41
	0.0167	134.44	168.29	165.41	0.0167	137.59	165.07	159.57	0.0167	145.56	166.39	153.43
	0.0333	134.41	168.38	165.5	0.0333	137.66	165.01	159.73	0.0333	145.59	166.37	153.14
	0.05	134.51	168.33	165.47	0.05	137.59	165.07	160.2	0.05	145.8	166.13	153.06
	0.0667	134.64	168.31	165.49	0.0667	137.48	165.32	159.15	0.0667	145.7	166.31	153.15
	0.0833	134.65	168.3	165.48	0.0833	137.76	165.04	159.77	0.0833	145.67	166.39	153.02
	0.1	134.76	168.36	165.54	0.1	137.18	165.07	158.92	0.1	145.49	166.39	153.21
	0.1167	134.76	168.34	165.48	0.1167	137.27	165.1	159.26	0.1167	145.49	166.58	152.96
	0.1333	134.8	168.36	165.53	0.1333	137.12	164.62	158.89	0.1333	145.66	166.55	153.04
	0.15	134.94	168.34	165.28	0.15	137.27	164.81	159.27	0.15	145.76	166.41	152.95
	0.1667	135.03	168.34	165.53	0.1667	137.54	164.72	159.43	0.1667	145.94	166.44	153.07
	0.1833	135.16	168.28	165.28	0.1833	137.23	164.61	159.41	0.1833	145.93	166.59	153.01
	0.2	135.19	168.35	165.42	0.2	137.32	164.56	158.91	0.2	145.74	166.44	152.99
	0.2167	135.37	168.31	165.4	0.2167	137.28	164.44	158.8	0.2167	145.94	166.55	153.1
	0.2333	135.36	168.41	165.5	0.2333	137.36	164.32	158.77	0.2333	145.6	166.49	153.26
	0.25	135.42	168.37	165.39	0.25	137.2	163.95	158.72	0.25	146.07	166.34	153.25
	0.2667	135.53	168.28	165.33	0.2667	137.25	164.35	158.71	0.2667	145.76	166.61	152.85
	0.2833	135.63	168.24	165.36	0.2833	137.18	163.96	158.51	0.2833	145.72	166.59	152.88
	0.3	135.54	168.38	165.28	0.3	137.53	163.95	159.03	0.3	145.64	166.45	152.93
	0.3167	135.68	168.36	165.4	0.3167	137.03	164.2	158.65	0.3167	146.12	166.5	153.01
	0.3333	135.77	168.31	165.42	0.3333	136.99	164.1	158.55	0.3333	145.74	166.41	152.97
	0.35	135.74	168.26	165.4	0.35	136.32	163.14	158.04	0.35	145.86	166.44	153.06
	0.3667	135.82	168.31	165.38	0.3667	136.49	163.89	158.3	0.3667	145.85	166.38	153.02
	0.3833	136.06	168.26	165.38	0.3833	136.7	163.46	158.23	0.3833	146.08	166.39	153.25
	0.4	136.11	168.25	165.25	0.4	136.78	163.35	158.44	0.4	145.91	166.35	152.71
	0.4167	136.03	168.15	165.31	0.4167	136.65	163.28	158.17	0.4167	145.8	166.67	152.89
	0.4333	136.09	168.15	165.18	0.4333	136.7	163.37	158.1	0.4333	146.15	166.4	152.81
	0.45	136.45	168.05	165.2	0.45	136.56	163.32	158.38	0.45	146.25	166.37	153.04
	0.4667	136.28	168.02	165.08	0.4667	136.59	163.03	158.01	0.4667	145.88	166.31	152.69
	0.4833	136.26	168.06	165.18	0.4833	136.59	163.28	158.65	0.4833	145.74	166.54	152.56
	0.5	136.35	168.2	165.21	0.5	136.23	163.34	158.79	0.5	145.88	166.42	152.41
	0.5167	136.49	168.06	165.11	0.5167	136.37	163.07	157.93	0.5167	145.84	166.57	152.47
	0.5333	136.68	168.09	165.26	0.5333	136.71	163.28	158.51	0.5333	145.74	166.55	152.31
	0.55	136.58	168.02	165.11	0.55	136.49	162.98	158.47	0.55	145.99	166.44	152.24
	0.5667	136.84	168	165.13	0.5667	136.39	163.07	158.49	0.5667	145.91	166.62	152.23
	0.5833	136.7	168.07	165.1	0.5833	136.36	163.01	158.51	0.5833	145.97	166.55	151.98
	0.6	136.84	167.96	165.04	0.6	136.41	162.6	158.26	0.6	145.8	166.58	151.83
	0.6167	137.03	167.94	165.15	0.6167	136.46	162.61	157.79	0.6167	145.91	166.55	151.9
	0.6333	136.96	168.04	165.11	0.6333	136.45	162.5	158.3	0.6333	146.04	166.42	152.15
	0.65	137.14	167.99	165.23	0.65	136.52	162.28	157.75	0.65	145.97	166.54	151.98
	0.6667	137.16	167.92	165.18	0.6667	136.28	162.25	158.09	0.6667	146.22	166.41	152.12
	0.6833	137.11	168.11	164.98	0.6833	136.51	162.22	157.7	0.6833	146.44	166.25	151.98
	0.7	137.32	167.94	164.77	0.7	136.07	162.04	157.7	0.7	146.06	166.5	151.7
	0.7167	137.34	167.98	165.09	0.7167	136.26	161.95	157.8	0.7167	145.91	166.55	151.75
	0.7333	137.53	167.79	165.06	0.7333	136.27	161.74	157.54	0.7333	146.21	166.56	151.74
	0.75	137.7	167.77	164.86	0.75	136.23	161.73	157.37	0.75	146.34	166.68	152.17
	0.7667	137.51	167.89	164.97	0.7667	136.23	161.69	157.58	0.7667	146.13	166.5	151.42
	0.7833	137.51	167.87	165	0.7833	136.11	161.5	157.42	0.7833	146	166.53	151.37
	0.8	137.65	167.87	164.87	0.8	136.05	161.23	157.04	0.8	146.13	166.57	151.21
	0.8167	137.63	167.9	164.93	0.8167	135.92	161.37	156.95	0.8167	146.04	166.66	151.15
	0.8333	137.94	167.86	164.87	0.8333	136.18	161.21	156.54	0.8333	146.12	166.68	151.2
	0.85	137.96	167.88	164.62	0.85	135.59	161.13	156.91	0.85	146.1	166.67	150.9
	0.8667	138.1	167.8	164.68	0.8667	136.23	160.75	156.62	0.8667	146.18	166.56	150.91
	0.8833	138.15	167.81	164.5	0.8833	135.79	160.88	155.91	0.8833	145.96	166.7	150.77
	0.9	138.3	167.8	164.51	0.9	135.43	160.72	156.39	0.9	146.12	166.64	150.68
	0.9167	138.26	167.71	164.51	0.9167	135.8	160.44	156.42	0.9167	146.02	166.83	150.52
	0.9333	138.4	167.75	164.37	0.9333	135.33	160.76	156.47	0.9333	146.63	166.57	150.89
	0.95	138.45	167.73	164.34	0.95	135.35	160.54	156.32	0.95	146.28	166.7	150.67
	0.9667	138.57	167.67	164.49	0.9667	135.23	160.23	155.71	0.9667	146.48	166.6	150.53
	0.9833	138.58	167.68	164.23	0.9833	135.03	159.99	155.79	0.9833	146.34	166.76	150.27
	1	138.58	167.69	164.44	1	135.52	159.85	155.48	1	146.29	166.72	150.08
	1.0167	138.55	167.69	164.42	1.0167	135.47	159.77	155.87	1.0167	146.65	166.5	150.02
	1.0333	138.79	167.72	164.46	1.0333	135.33	159.94	155.63	1.0333	146.56	166.63	150
	1.05	138.84	167.71	164.19	1.05	135.54	159.97	155.8	1.05	146.49	166.69	150.14
	1.0667	138.85	167.65	164.29	1.0667	135.82	159.55	155.12	1.0667	146.67	166.45	150.19
	1.0833	138.8	167.62	164.25	1.0833	135.28	159.6	155.53	1.0833	146.55	166.73	150.07
	1.1	139.02	167.57	164.16	1.1	135.81	159.25	155.51	1.1	146.53	166.62	149.39
	1.1167	139.06	167.68	164.31	1.1167	135.4	159.43	154.96	1.1167	146.76	166.5	149.43
	1.1333	138.99	167.63	164.19	1.1333	135.43	159.38	155.47	1.1333	146.69	166.58	149.73
	1.15	139.07	167.63	164.25	1.15	135.51	159.44	154.74	1.15	146.69	166.54	149.47
	1.1667	139.17	167.71	163.99	1.1667	135.17	159.28	156.01	1.1667	146.64	166.62	149.09
	1.1833	139.33	167.59	164.13	1.1833	135.15	159.1	155.35	1.1833	146.59	166.59	149.29
	1.2	139.4	167.53	164.18	1.2	134.97	158.67	155.3	1.2	146.76	166.42	149.36
	1.2167	139.37	167.53	164	1.2167	135.08	158.89	155.22	1.2167	146.62	166.6	149.19
	1.2333	139.5	167.51	164.1	1.2333	134.79	158.7	155.43	1.2333	146.49	166.5	148.92
	1.25	139.62	167.53	164.03	1.25	135.05	158.36	154.73	1.25	147.07	166.48	149.06
	1.2667	139.7	167.49	164.1	1.2667	134.41	158.47	154.28	1.2667	146.7	166.53	149.03
	1.2833	139.62	167.48	164.01	1.2833	134.85	158.19	154.05	1.2833	146.74	166.43	148.89
	1.3	139.73	167.5	164.15	1.3	134.56	158.5	154.03	1.3	146.83	166.5	148.63
	1.3167	139.71	167.55	164.12	1.3167	134.22	158.11	154.17	1.3167	147.05	166.43	148.88
	1.3333	139.82	167.55	163.98	1.3333	134.54	158.03	154.36	1.3333	146.79	166.4	148.79
	1.35	139.82	167.5	164.12	1.35	133.85	157.63	154.37	1.35	146.89	166.48	148.61
	1.3667	139.81	167.47	164.09	1.3667	133.56	157.4	154.13	1.3667	146.78	166.53	148.38
	1.3833	139.92	167.52	164.07	1.3833	133.24	157.61	154.07	1.3833	146.94	166.41	148.54
	1.4	139.92	167.6	164.17	1.4	133.35	157.45	153.76	1.4	146.82	166.32	148.31
	1.4167	139.95	167.57	164.06	1.4167	133.38	157.44	153.91	1.4167	146.76	166.35	148.1
	1.4333	140.03	167.52	164.03	1.4333	133.67	157.08	153.84	1.4333	147.01	166.4	148.3
	1.45	140.13	167.51	164.07	1.45	133.94	157.3	154.02	1.45	147.16	166.23	148.24
	1.4667	140.26	167.58	163.99	1.4667	133.86	157.19	153.88	1.4667	147.04	166.42	147.96
	1.4833	140.17	167.52	164.03	1.4833	133.83	156.91	154.17	1.4833	147.1	166.26	147.91
	1.5	140.16	167.58	164.01	1.5	133.58	157.26	153.8	1.5	146.88	166.52	147.67
	1.5167	140.39	167.46	163.93	1.5167	133.75	156.66	153.84	1.5167	146.99	166.5	147.5
	1.5333	140.43	167.51	164.09	1.5333	133.22	156.88	153.49	1.5333	146.97	166.36	147.49
	1.55	140.46	167.51	164.02	1.55	133.18	156.65	153.64	1.55	147.38	166.28	147.84
	1.5667	140.57	167.52	164.06	1.5667	133.55	156.48	153.38	1.5667	147.14	166.41	147.6
	1.5833	140.88	167.39	163.99	1.5833	133.62	156.25	153.16	1.5833	147.28	166.37	147.34
	1.6	140.71	167.53	163.89	1.6	133.82	155.8	153.33	1.6	147.65	166.24	147.73
	1.6167	140.73	167.55	164.03	1.6167	133.51	156.08	153	1.6167	147.17	166.29	146.81
	1.6333	140.85	167.52	164.06	1.6333	133.76	156.07	152.93	1.6333	147.41	166.24	147.02
	1.65	140.87	167.34	164.03	1.65	134.13	155.63	152.82	1.65	147.05	166.46	146.74
	1.6667	141.08	167.38	163.87	1.6667	133.82	155.89	152.92	1.6667	147.28	166.51	146.52
	1.6833	141.16	167.42	163.96	1.6833	133.91	155.93	153.4	1.6833	147.14	166.43	146.39
	1.7	141.18	167.24	163.75	1.7	133.83	155.89	153.01	1.7	147.16	166.48	146.1
	1.7167	141.21	167.36	163.83	1.7167	133.74	155.68	153.06	1.7167	147.29	166.46	146.09
	1.7333	141.08	167.35	163.79	1.7333	133.66	155.48	152.98	1.7333	147.13	166.36	146.08
	1.75	141.33	167.28	163.74	1.75	133.63	155.48	152.62	1.75	147.54	166.41	146.21
	1.7667	141.39	167.29	163.76	1.7667	133.83	155.23	152.59	1.7667	147.38	166.3	145.95
	1.7833	141.5	167.22	163.9	1.7833	133.6	155.05	152.63	1.7833	147.52	166.26	146.06
	1.8	141.77	167.37	163.78	1.8	133.66	155.25	152.14	1.8	147.51	166.29	145.72
	1.8167	141.64	167.41	163.85	1.8167	133.55	155.09	152.26	1.8167	147.44	166.29	145.72
	1.8333	141.79	167.42	163.73	1.8333	133.11	154.85	152.18	1.8333	147.33	166.55	145.23
	1.85	141.67	167.38	163.82	1.85	133.62	154.68	152.17	1.85	147.19	166.5	145.41
	1.8667	141.44	167.39	163.93	1.8667	133.17	154.55	152.02	1.8667	147.36	166.42	145.07
	1.8833	141.66	167.36	163.87	1.8833	133.34	154.44	152.1	1.8833	147.27	166.56	145.01
	1.9	141.91	167.4	163.74	1.9	133.04	154.32	151.97	1.9	147.47	166.59	144.94
	1.9167	141.77	167.29	163.72	1.9167	132.78	153.79	151.37	1.9167	147.22	166.37	144.65
	1.9333	141.94	167.34	163.73	1.9333	132.8	153.84	151.95	1.9333	147.29	166.43	144.58
	1.95	141.93	167.35	163.9	1.95	132.87	153.77	151.99	1.95	147.42	166.33	144.66
	1.9667	142.16	167.37	163.97	1.9667	133.13	153.5	151.85	1.9667	147.15	166.59	144.36
	1.9833	142.07	167.4	163.6	1.9833	133.05	153.82	151.44	1.9833	147.39	166.57	144.11
	2	142.16	167.52	163.87	2	133.05	153.34	151.08	2	147.46	166.49	144.19
	2.0167	142.23	167.35	163.87	2.0167	133.32	153.27	151.05	2.0167	147.53	166.6	144.08
	2.0333	142.13	167.42	163.83	2.0333	133.31	153.04	151.1	2.0333	147.31	166.58	143.95
	2.05	142.41	167.36	163.61	2.05	133.21	152.79	151.14	2.05	147.44	166.64	143.32
	2.0667	142.52	167.41	163.52	2.0667	133.12	152.72	151.21	2.0667	147.56	166.79	143.58
	2.0833	142.62	167.45	163.65	2.0833	132.87	153.08	150.91	2.0833	147.54	166.72	143.24
	2.1	142.59	167.31	163.51	2.1	133.28	152.78	150.63	2.1	147.53	166.7	142.92
	2.1167	142.77	167.41	163.44	2.1167	132.86	152.98	150.95	2.1167	147.69	166.66	142.88
	2.1333	142.92	167.33	163.56	2.1333	132.79	152.75	151.05	2.1333	147.47	166.76	142.5
	2.15	142.76	167.35	163.58	2.15	133.19	152.55	151.09	2.15	147.24	166.7	142.41
	2.1667	142.84	167.4	163.48	2.1667	132.69	152.56	150.98	2.1667	147.31	166.59	142.41
	2.1833	142.59	167.33	163.36	2.1833	132.85	152.2	151	2.1833	147.33	166.73	142.05
	2.2	142.82	167.29	163.66	2.2	132.89	152.38	150.98	2.2	147.22	166.68	141.85
	2.2167	142.97	167.24	163.47	2.2167	133.22	152.32	150.86	2.2167	147.4	166.61	141.93
	2.2333	142.99	167.28	163.58	2.2333	133.27	152.02	151.18	2.2333	147.24	166.81	141.65
	2.25	142.99	167.36	163.59	2.25	132.82	152.14	150.72	2.25	147.3	166.74	141.26
	2.2667	143.12	167.19	163.61	2.2667	132.87	151.84	151.42	2.2667	147.44	166.63	141.4
	2.2833	142.94	167.41	163.4	2.2833	133.12	151.84	150.51	2.2833	147.56	166.6	141.09
	2.3	143.26	167.32	163.64	2.3	133	151.87	150.45	2.3	147.3	166.77	140.75
	2.3167	143.3	167.25	163.44	2.3167	133.02	151.59	150.94	2.3167	147.51	166.73	140.75
	2.3333	143.23	167.29	163.68	2.3333	132.48	151.64	150.39	2.3333	147.26	166.83	140.84
	2.35	143.15	167.3	163.38	2.35	133.06	151.47	150.16	2.35	147.24	166.81	140.34
	2.3667	143.43	167.23	163.45	2.3667	132.77	151.26	149.88	2.3667	147.33	166.75	140.66
	2.3833	143.64	167.3	163.38	2.3833	132.57	151.3	149.75	2.3833	147.42	166.64	140.46
	2.4	143.49	167.19	163.53	2.4	132.78	150.73	149.82	2.4	147.24	166.9	140.42
	2.4167	143.46	167.13	163.36	2.4167	132.57	150.69	149.76	2.4167	147.26	167.01	139.8
	2.4333	143.52	167.23	163.47	2.4333	132.16	150.7	149.77	2.4333	147.26	167.2	139.8
	2.45	143.56	167.2	163.34	2.45	132.4	150.68	149.52	2.45	147.05	167.22	139.79
	2.4667	143.54	167.24	163.78	2.4667	131.98	150.65	149.17	2.4667	147.05	167.21	139.43
	2.4833	143.69	167.28	163.63	2.4833	132.07	150.53	149.06	2.4833	147.19	167.45	139.07
	2.5	143.61	167.15	163.38	2.5	132.14	150.43	149.24	2.5	147.15	167.55	138.8
	2.5167	143.7	167.22	163.61	2.5167	131.9	150.15	149.32	2.5167	147.12	167.68	138.81
	2.5333	143.86	167.16	163.53	2.5333	132.02	149.76	149.54	2.5333	147.16	167.48	138.69
	2.55	143.78	167.15	163.34	2.55	132.07	149.69	149.14	2.55	147.06	167.51	138.47
	2.5667	143.68	167.13	163.49	2.5667	132.22	149.25	149.59	2.5667	147.18	167.45	138.47
	2.5833	143.9	167.05	163.29	2.5833	131.93	149.3	148.97	2.5833	147.01	167.47	138.15
	2.6	143.87	167.17	163.5	2.6	132	149.05	149.38	2.6	147.13	167.39	137.92
	2.6167	144.02	167.11	163.4	2.6167	131.79	149.02	148.58	2.6167	147.25	167.35	138.06
	2.6333	144.11	167.07	163.37	2.6333	131.62	149.17	148.8	2.6333	147.31	167.14	138.09
	2.65	144.18	167.19	163.52	2.65	131.83	149.17	148.69	2.65	147.17	167.47	137.49
	2.6667	144.23	167.09	163.42	2.6667	132.38	149.02	149.01	2.6667	147.18	167.33	137.36
	2.6833	144.09	167.17	163.41	2.6833	131.68	148.77	149.35	2.6833	147.29	167.29	137.12
	2.7	144.18	167.13	163.13	2.7	131.89	148.61	149.03	2.7	147.31	167.21	136.7
	2.7167	144.22	167.09	163.53	2.7167	131.87	148.52	148.42	2.7167	147.28	167.27	136.79
	2.7333	144.39	167.15	163.55	2.7333	132.01	148.43	148.79	2.7333	147.38	167.3	136.6
	2.75	144.38	167.13	163.4	2.75	132.12	148.36	148.23	2.75	147.48	167.28	136.41
	2.7667	144.31	167.26	163.23	2.7667	131.9	148.23	148.32	2.7667	147.47	167.15	136.52
	2.7833	144.41	167.18	163.48	2.7833	131.73	147.95	148.32	2.7833	147.45	167.17	136.32
	2.8	144.58	167.3	163.45	2.8	131.73	148.02	147.97	2.8	147.63	167.07	136.18
	2.8167	144.55	167.22	163.57	2.8167	131.85	148.08	147.48	2.8167	147.28	167.36	135.98
	2.8333	144.74	167.15	163.33	2.8333	131.6	147.57	148.07	2.8333	147.38	167.26	135.57
	2.85	144.72	167.18	163.46	2.85	131.8	147.45	147.25	2.85	147.5	167.25	135.2
	2.8667	144.66	167.17	163.4	2.8667	131.72	147.37	147.87	2.8667	147.54	167.17	135.09
	2.8833	144.82	167.22	163.57	2.8833	131.18	147.16	147.64	2.8833	147.5	167.11	134.91
	2.9	144.71	167.23	163.36	2.9	131.47	147.05	147.82	2.9	147.64	167.17	134.63
	2.9167	144.92	167.14	163.3	2.9167	131.16	146.92	147.47	2.9167	147.6	167.24	134.76
	2.9333	144.92	167.24	163.55	2.9333	131.08	146.85	147.07	2.9333	147.65	167.16	134.37
	2.95	145.03	167.23	163.52	2.95	131.03	146.61	147.82	2.95	147.54	167.21	134.34
	2.9667	144.96	167.15	163.33	2.9667	131.22	146.75	147.5	2.9667	147.62	167.25	134.1
	2.9833	144.85	167.18	163.71	2.9833	131.03	146.77	147.03	2.9833	147.65	167.26	133.98
	3	144.99	167.17	163.29	3	131.22	146.81	147.1	3	147.53	167.26	133.7

## Sheet: Fig. 4f
	Fig. 4f (PCA results)
	HCl		HF		HBr		HI
	PC1 (96.7%)	PC2 (2.9%)	PC1 (96.7%)	PC2 (2.9%)	PC1 (96.7%)	PC2 (2.9%)	PC1 (96.7%)	PC2 (2.9%)
	-71.3319	0.3071	25.2301	7.2793	22.4651	-10.3354	19.3674	-0.4842
	-69.6967	-0.2965	23.1332	10.9261	27.4879	-8.0136	19.6103	0.1839
	-64.0321	-0.2946	23.4928	10.9091	24.6722	-10.3567	19.6016	0.1754

[truncated: 32 more sheets: Fig. 4g, Supplementary Fig. 2, Supplementary Fig. 3, Supplementary Fig. 5, Supplementary Fig. 6a, Supplementary Fig. 7, Supplementary Fig. 8a, Supplementary Fig. 8b, Supplementary Fig. 8c, Supplementary Fig. 8d, Supplementary Fig. 8e, Supplementary Fig. 8f, Supplementary Fig. 9, Supplementary Fig. 10, Supplementary Fig. 13b, Supplementary Fig. 13c, Supplementary Fig. 15, Supplementary Fig. 16, Supplementary Fig. 17a, Supplementary Fig. 17b …]
