# Supplementary material for: Colorimetric identification of colorless acid vapors using a metal-organic framework-based sensor
Source: Nat Commun. 2025 Jan 4;16:385. doi: 10.1038/s41467-024-55774-x (PMC11700211; doi:10.1038/s41467-024-55774-x)
Supplement: Supplementary file 6 — Source Data 2 [file 41467_2024_55774_MOESM6_ESM.zip]

Archive with 2 entries (2 files):
- Adsorption information file of MOF-808.aif
- Adsorption information file of MOF-808-EDTA-Cu.aif
